# Supplementary material for: Integrative Multi-Omics and Pan-Cancer Analyses Identify CCL20 as a Prognostic Biomarker with Therapeutic Relevance in Esophageal Cancer
Source: Biomedicines. 2026 May 7;14(5):1062. doi: 10.3390/biomedicines14051062 (PMC13204176; doi:10.3390/biomedicines14051062)
Supplement: Supplementary file 1 [file biomedicines-14-01062-s001.zip]

Archive with 5 entries (5 files):
- 01.DE_significant_genes.csv
- 02.WGCNA_Gene_Module_Information.csv
- 03.10_CellDeath_phenotypes.csv
- 04_CancerSEA_ phenotypes.csv
- Supplementary Materials.pdf
