# Supplementary material for: Integrative Multi-Omics and Pan-Cancer Analyses Identify CCL20 as a Prognostic Biomarker with Therapeutic Relevance in Esophageal Cancer
Source: Biomedicines. 2026 May 7;14(5):1062. doi: 10.3390/biomedicines14051062 (PMC13204176; doi:10.3390/biomedicines14051062)
Supplement: Supplementary file 1 [file biomedicines-14-01062-s001.zip › 01.DE_significant_genes.csv]

Gene	logFC	SE	AveExpr	t	P.Value	adj.P.Val	B
CBX3	1.19201800544345	0.0562113134063575	9.17303939102192	21.2060158926768	3.65302435933452e-49	4.58381496609296e-45	101.191120979035
CKS1B	1.55621125090724	0.0818409447518596	9.12508770071854	19.0150694817325	1.42252997583597e-43	8.92495306839486e-40	88.4910231650872
ECT2	2.20047088521556	0.116184566179338	7.11109697505081	18.939442282024	2.24159655656534e-43	9.37585119726064e-40	88.0418984209006
RFC4	1.75607637429235	0.0948696430696395	7.81779482845841	18.5104140531371	2.99542654233258e-42	9.39665306329731e-39	85.4809597844965
KAT2B	-2.08745564900566	0.116256658750706	7.63140625693134	-17.9555792454166	8.83383027273222e-41	2.21693804524488e-37	82.1367577042814
UBL3	-1.68833184896212	0.0952274499316263	8.51187783811148	-17.7294661379082	3.54313415738409e-40	7.40987456780926e-37	80.7637239215769
KIF4A	1.6458965098708	0.0954592964186783	6.84019519099289	17.2418671792007	7.21782228587568e-39	1.29384620061669e-35	77.7835247830594
KIF14	1.57083101741907	0.0933816499508949	6.07163032167223	16.8216241439844	9.89078743716787e-38	1.55137000951978e-34	75.1945944975369
MCM2	1.54021493417041	0.092219259730986	8.29655835865147	16.7016623063706	2.0948687150335e-37	2.92071251513782e-34	74.4522311683102
MMP1	4.60281902583829	0.276901582952148	7.19964807439396	16.6225811234662	3.43832579365658e-37	4.31441120588028e-34	73.9620631001753
GPD1L	-1.55183432965597	0.0945773822983124	8.60239198483089	-16.4080913633371	1.3222390171799e-36	1.50831410796121e-33	72.6295041036602
CRYL1	-1.1414595512774	0.0697082142527889	7.65982718317245	-16.3748212963543	1.63009762076791e-36	1.70453874544965e-33	72.4224095825552
COL1A1	1.66504795855712	0.10278015903065	8.01508574593555	16.2000912847449	4.90178493301371e-36	4.39339980996114e-33	71.3330615808137
NUCB2	-2.01167273356075	0.125650647030659	8.68901935371607	-16.0100467534393	1.62838711689601e-35	1.36220010285408e-32	70.1450385329096
LAPTM4B	1.49770537458268	0.0938535231706977	9.77443724107273	15.9579025270975	2.26496040853481e-35	1.77629520039342e-32	69.8185020810041
MFAP2	1.84288605000726	0.115779128454196	7.82440505142256	15.9172561981785	2.92978434475819e-35	2.16252552694269e-32	69.5638009645723
MGLL	-2.00674445282334	0.126161532910019	9.27995425333866	-15.9061514753042	3.14328447296602e-35	2.17399931217893e-32	69.4941905029508
PLAU	1.80260838314704	0.113570459681068	7.52006920028306	15.8721589065429	3.89872280746625e-35	2.44605868940432e-32	69.2810396947463
PPP1R3C	-2.89311242096095	0.182761489283039	8.89995557562781	-15.8299893063382	5.09355673976632e-35	3.04352142717085e-32	69.0164755098552
GPX3	-2.42142247880679	0.153087591309514	9.78251247274641	-15.8172354669238	5.52264402157819e-35	3.14991532648923e-32	68.9364301331033
MCM6	1.18239850326608	0.0749492172325939	8.97402476070547	15.775995359587	7.17412017253714e-35	3.80975567102479e-32	68.6775045777414
SNAI2	2.03086609515169	0.128751442142724	8.23416829267673	15.7735405627568	7.28674976925366e-35	3.80975567102479e-32	68.662087592544
FOXM1	1.60713285665553	0.103633671144168	7.13105121414574	15.5078251972739	3.94532114518781e-34	1.90407268191603e-31	66.9903344364615
CEP55	1.96964755682973	0.127675532322621	7.13068700116127	15.4269774403812	6.60324443291376e-34	3.06879670904451e-31	66.4805438820479
ACTL6A	1.24143199843954	0.0805930059491828	8.20424691216069	15.4037187696202	7.6585352112829e-34	3.43211785111349e-31	66.3337897248097
KIAA0232	-1.23927764537668	0.0810798047141081	8.89952176716505	-15.284664902024	1.63684309200125e-33	6.4184709745099e-31	65.5819480952512
HMGB3	1.52311820467412	0.100024149251426	8.09872584751052	15.2275047183409	2.35799162070966e-33	8.70237613431319e-31	65.2205924582905
ADIRF	-1.98590247989548	0.131060135777882	9.22085051553201	-15.1526050855094	3.80569285367556e-33	1.36439525508346e-30	64.7467259572217
ABLIM1	-1.48851446436348	0.0982758016465183	9.05537804006387	-15.14629684444	3.96233177882134e-33	1.38109275446251e-30	64.7067970201787
FZD6	1.47928809595007	0.0981296965876832	8.98072021048048	15.0748259435232	6.25893486720985e-33	2.06676617667761e-30	64.2542119571715
FSCN1	1.63851360886921	0.109075952528439	7.19834849793148	15.0217675930175	8.79019773003883e-33	2.71626491061623e-30	63.9179893096325
LRRFIP2	-1.00896561830454	0.0671736302442781	7.77108236293366	-15.0202633776889	8.87526787816908e-33	2.71626491061623e-30	63.908454460443
ATAD2	1.52731661296995	0.101967972519313	6.34550601217521	14.9783954239227	1.16046466382614e-32	3.46702633373582e-30	63.6430010852315
CDK1	1.59101768464219	0.106295960327484	7.66320751934243	14.9678094985028	1.24189096035527e-32	3.62401110942743e-30	63.575864573442
DNMT1	1.04871019262593	0.070232269896131	7.91802830541443	14.9320276017976	1.56191650349717e-32	4.45430188315512e-30	63.3488774093641
PHACTR2	-1.14863470663377	0.0775650236168471	7.80038734250254	-14.8086683027102	3.44526579400127e-32	9.60693226291731e-30	62.5656766895239
UBE2C	1.50321275250399	0.101681319902262	8.68565057766004	14.7835684464847	4.04743175717815e-32	1.10406899324068e-29	62.4061976522769
SPP1	3.6470185735593	0.246857677049514	7.70119140657207	14.7737701219144	4.31016104228853e-32	1.15072129273695e-29	62.3439302863838
SASH1	-1.70236811119176	0.115764972371452	9.34007294295253	-14.7053817430147	6.68661007937981e-32	1.712318026042e-29	61.9091602218333
NCAPG2	1.01932828545508	0.0695428420839122	6.9645169685368	14.6575586345052	9.09164358543178e-32	2.23690085705878e-29	61.6049585718101
HPGD	-2.50646683343011	0.171139185315987	7.18027444560168	-14.6457798592545	9.80656190215183e-32	2.3347797782699e-29	61.5300126380626
TFRC	1.51590563993323	0.103645391259375	10.5336661613805	14.6258856425139	1.1144211127459e-31	2.58958446717325e-29	61.4034107920525
PRC1	1.68486074205255	0.115917107887665	8.05930500638699	14.5350481284035	1.99866426743319e-31	4.45556136156982e-29	60.8250450440696
CKS2	1.85081448628249	0.127351727826103	9.09639097096821	14.5330928592484	2.02396395927223e-31	4.45556136156982e-29	60.8125904792326
DLGAP5	1.67181463521556	0.115099617771122	6.43512085817971	14.5249364645155	2.13300737339071e-31	4.61465112436321e-29	60.7606339580541
ID4	-1.48187822564959	0.102246054341953	7.69562693006968	-14.4932558540946	2.61532566937804e-31	5.4695177498926e-29	60.5587913010448
MTHFD2	1.48259895572653	0.102492936627894	9.23237896080708	14.4653768786934	3.12935875962262e-31	6.43724487143354e-29	60.3811225738531
PTDSS1	1.02660700435476	0.0709841056658941	9.68687693308173	14.4624912115787	3.18803197543826e-31	6.45216535932247e-29	60.3627301439887
NUP107	1.07976192480767	0.0746896239262986	8.37888604579765	14.4566523172368	3.31014315856909e-31	6.59176062844219e-29	60.3255132570437
HPRT1	1.0712175145159	0.0742766159210878	9.2909020930106	14.4220021500975	4.13748733955965e-31	7.98726017489146e-29	60.1046156455756
CDKN3	1.48471973827842	0.103220601903702	7.17384034874437	14.3839476896633	5.28661967956932e-31	1.00509854150357e-28	59.8619398701977
APMAP	1.06370044708957	0.0741619774406755	8.91585371998839	14.3429353396146	6.88541423186822e-31	1.28952504151466e-28	59.6003145827314
FANCI	1.22408073624619	0.0859303338198109	7.13177372492379	14.2450364362949	1.29419922950235e-30	2.31994456168507e-28	58.9754462466507
FEN1	1.01802950428219	0.0714830934876824	7.57846823131079	14.2415423649456	1.32369138572294e-30	2.33939148000725e-28	58.953135344046
KIF20A	1.3564533755262	0.0954764132476967	7.20241154732182	14.2072091879607	1.65179085271271e-30	2.87870439164432e-28	58.7338735874659
TOP2A	1.86980794999274	0.131689510256268	7.69723137461896	14.1986096413761	1.74600921638996e-30	2.960665357738e-28	58.6789453198937
BUB1B	1.55580435563942	0.109972072993484	7.77656550747569	14.1472676952412	2.43171000067457e-30	4.06841294512861e-28	58.3509326663254
MAD2L1	1.43554777043112	0.101548047575682	7.21381817444477	14.1366358556646	2.60441358008676e-30	4.3000238951222e-28	58.2829925180516
RAD51AP1	1.41449890114675	0.100104736852209	6.09540722122224	14.1301894957785	2.71505391375674e-30	4.36943884259246e-28	58.2417960728929
YEATS2	1.00752341500944	0.071303195980723	7.25780090216287	14.1301298090737	2.71610001372499e-30	4.36943884259246e-28	58.2414146268688
PCNA	1.23355506031354	0.0875045716602585	9.81403977453186	14.0970355823567	3.36293610230089e-30	5.20964471749031e-28	58.0298905772637
ABLIM3	-1.57654570075483	0.112049436737398	7.20694020739585	-14.070090369572	4.00193301071951e-30	6.12393358762297e-28	57.8576314890457
KANK1	-1.5201309699158	0.108153680688809	9.1180314605712	-14.0552865166899	4.40335833026413e-30	6.65702895519932e-28	57.7629775002971
TRIP13	1.46324964065903	0.104276250884502	7.65412749829438	14.0324343102798	5.1035960529268e-30	7.62380038953874e-28	57.6168443066793
TPX2	1.4629836290463	0.104536517667484	8.0292250046088	13.9949527848234	6.50159191106541e-30	9.27067901136918e-28	57.3771116961012
GMNN	1.27128896835534	0.0910909571948228	8.45266883241399	13.9562587495523	8.34817241245751e-30	1.16392074923908e-27	57.1295611818899
RUVBL1	1.01207306408768	0.0725334915808318	7.48865721704892	13.953182757786	8.51576164912481e-30	1.1742393095958e-27	57.1098794126387
KIF2C	1.02541926375381	0.0735162616723782	6.93119000326608	13.948196500028	8.79461189305318e-30	1.18915116534953e-27	57.0779739547905
HSPE1	1.07369872935114	0.076979429349554	8.92143327845116	13.9478655326945	8.8134410565434e-30	1.18915116534953e-27	57.0758561651623
LPIN1	-1.54409129169691	0.110756674432544	7.53667286975613	-13.9412933767466	9.19580981530189e-30	1.22754278257881e-27	57.0338014046864
GINS1	1.61883890840471	0.116256118318863	7.80249389599361	13.9247631162484	1.02325720163533e-29	1.34486782155942e-27	56.9280176442754
AHNAK	-1.13949398983888	0.0825677302871407	9.17197197967775	-13.8007183420948	2.28183431311188e-29	2.9517996866936e-27	56.133862614719
SOX4	1.18031533150675	0.0862281739669457	7.52379996420017	13.6882793315235	4.72287877898162e-29	5.92626829186613e-27	55.413521687193
MTERF3	1.01680976956017	0.0743774501014839	7.62501997586732	13.670941504082	5.28369681208079e-29	6.5643393661376e-27	55.3024085548665
TOPBP1	1.04065489446944	0.0761673178932143	8.29804628589055	13.6627483184904	5.57144425616717e-29	6.78742548799861e-27	55.2498973888839
CDK4	1.06960296929889	0.0785015796538588	9.41368241185223	13.625241352023	7.10242206682069e-29	8.4076596315534e-27	55.0094831727426
ETFDH	-1.01391971098853	0.0744373256469405	6.05389973617361	-13.6211195415268	7.29448739410347e-29	8.47511368714911e-27	54.9830602778514
SLC38A6	1.15603637901002	0.0850762946850008	6.03864524495573	13.5882314020645	9.02540077892316e-29	1.03899751352227e-26	54.7722120630281
SH3GLB2	-1.19768224335897	0.0883864660759183	6.96650986678037	-13.5505162332233	1.15219921159301e-28	1.2908746167026e-26	54.5303778915943
ENDOU	-2.98089053276964	0.220227123305991	7.4219020029939	-13.5355286307214	1.26963838815656e-28	1.39749320127969e-26	54.4342642416264
HSPD1	1.14972413543329	0.0849751710340107	10.7442355654667	13.5301185210104	1.31491171833977e-28	1.43474019493282e-26	54.3995683238381
ALDH9A1	-1.11999993536799	0.0833181663184039	10.3695147648607	-13.4424458057306	2.32024562371905e-28	2.46732560054463e-26	53.837199183437
OBFC1	-1.71036527151981	0.127322639231674	8.20657503414864	-13.4333161945195	2.46162552456707e-28	2.58270130735364e-26	53.7786267043321
COL11A1	2.59566121614167	0.193938193088984	6.37600695957323	13.383961017677	3.38928481654997e-28	3.4859627768909e-26	53.4619459591473
DPY19L4	1.04713436336915	0.0784302305081379	7.18033867322906	13.3511575394451	4.19209459332788e-28	4.1747938854824e-26	53.2514359227074
ECHDC2	-1.31090406408769	0.0986967336248407	9.254791068261	-13.2821423358407	6.55695576724229e-28	6.28066266926383e-26	52.80846942595
CPEB3	-1.29690872514153	0.0979606129200116	5.72302244320656	-13.2390834079458	8.66821897646442e-28	8.24006149368754e-26	52.5320532827787
MEST	1.75609609907098	0.13279858002804	8.29266625638699	13.2237565996578	9.57380069439855e-28	8.98575039007627e-26	52.4336550013862
DTL	1.62986978788649	0.123293756426296	7.1213697805741	13.2194024671542	9.84791532991931e-28	9.0198278510823e-26	52.4057006817108
CRISP3	-4.60694286609087	0.34890184840966	7.17022180145885	-13.2041228416815	1.08734722529899e-27	9.88698042250122e-26	52.307600189639
SLC20A1	1.12181683422848	0.0850142737888268	8.45763579039048	13.1956292071028	1.14890768798077e-27	1.02974954777019e-25	52.2530664443173
CDC6	1.24502603861228	0.094384077131054	5.45118635476847	13.1910601497278	1.18345344131216e-27	1.05318962989965e-25	52.2237301328284
CDC20	1.62859990796922	0.12360252687418	7.81064492393671	13.1761052880985	1.30395833231081e-27	1.15225839111522e-25	52.1277079116531
SLC25A32	1.18817168311802	0.0902246093544236	7.82184097597619	13.1690421451491	1.36506678153565e-27	1.19782223599366e-25	52.0823556561043
TRIP10	-1.4039935926477	0.106668489060788	8.64366098063943	-13.1622150553534	1.42685442868088e-27	1.24334509521443e-25	52.0385183730828
SERPINH1	1.50499318827115	0.115086520688946	8.58267516998113	13.0770587142766	2.47863815064565e-27	2.03270811986282e-25	51.4916681798991
MCM7	1.09504246200465	0.0837423500414991	8.29920038392727	13.0763283029673	2.4904076146503e-27	2.03270811986282e-25	51.4869772814614
KPNA2	1.11257762040935	0.0850850693479405	9.90035749165336	13.0760617454475	2.49471669157535e-27	2.03270811986282e-25	51.4852653756139
ASPM	1.73360659428074	0.132688912244274	7.31274217513427	13.0651956140031	2.67687173360965e-27	2.1496017467039e-25	51.415479384635
PMM1	-1.18779816729568	0.0909924287092102	7.70323722111337	-13.0538132034216	2.88196523154038e-27	2.27439620914269e-25	51.3423762427304
LRP10	-1.11271936714328	0.0852629295184297	10.0485662930578	-13.0504472861534	2.94557267351181e-27	2.31006536920164e-25	51.3207584819097
EPB41L3	-1.82508084010742	0.140124652651553	6.22431022866163	-13.0246948382868	3.48104955883867e-27	2.71305651331103e-25	51.1553582571082
MMP12	2.67616441101756	0.205924175131186	7.57253267335607	12.9958729193048	4.19662767684236e-27	3.21093195664743e-25	50.9702360818403
KIF18B	1.00184749666134	0.0772016654493371	7.41022161485702	12.9770192240062	4.74255566415768e-27	3.60664172568791e-25	50.8491354976005
GALNT12	-1.56116570750471	0.120382466441794	7.70127734852664	-12.9683811409492	5.01587719007347e-27	3.79151969765313e-25	50.7936506172309
THBS2	1.60164739925969	0.123783121385921	8.76111363953404	12.9391421166881	6.06343179743321e-27	4.47552601142305e-25	50.6058359124912
VRK1	1.08473417498912	0.0841021826658708	7.26820275733053	12.8978124063516	7.92786571015977e-27	5.6747481564448e-25	50.3403483183054
AURKB	1.28231761685295	0.0994799378714316	6.59661548435912	12.8902132861223	8.32847933510931e-27	5.90428015237015e-25	50.2915332363361
VOPP1	1.27131288902598	0.0986869654035505	9.0281496368486	12.8822776526497	8.76846079256888e-27	6.14674000140527e-25	50.2405561832788
PBK	1.61451374814922	0.125996703580181	6.52977048279867	12.8139364147871	1.36606460660663e-26	9.47037496337019e-25	49.8015354718438
STK39	-1.33099056909566	0.104049760001732	8.24975241816664	-12.7918658252888	1.57635979820364e-26	1.08682212900325e-24	49.659752895021
EPS8L1	-1.71569914203803	0.134537342211254	8.00467663917114	-12.7525868568446	2.03387864811026e-26	1.37951942035068e-24	49.4074222326463
HSPB8	-1.88785286808681	0.148132304098314	9.55789562815721	-12.7443698359938	2.14524448907424e-26	1.44723268004858e-24	49.3546356385858
CITED2	-1.72813557403107	0.135867635517744	7.22423053915663	-12.7192584712743	2.52481131233848e-26	1.67626097075255e-24	49.1933194413964
NETO2	1.46890360531282	0.115590528804714	7.38694364399768	12.7078197539391	2.71930438773443e-26	1.78281520075307e-24	49.1198371831411
BID	1.06712353563652	0.083976995675442	6.90932510277254	12.70733165736	2.72792890137543e-26	1.78281520075307e-24	49.1167016606924
MAL	-3.98165802874147	0.313480200356507	10.388693415953	-12.7014657519464	2.83374234578986e-26	1.84237300284824e-24	49.0790192556639
GDPD3	-1.63878267411816	0.129121016199896	7.67704149404848	-12.6918353212238	3.01643689030815e-26	1.94103846664547e-24	49.0171538722785
MMP11	1.3595144165336	0.107388663829356	7.0164560622369	12.6597572597972	3.71427407740109e-26	2.35387429915298e-24	48.8110885096317
FUT6	-1.72895232617216	0.137206178580846	7.27010001226593	-12.6011258680556	5.43329243688081e-26	3.40884767489902e-24	48.4344612567255
VCAN	1.95737772586733	0.155393326198238	7.25832243943243	12.5962792209639	5.60683495657995e-26	3.50022711617737e-24	48.403329088447
AMOTL2	-1.06188964541298	0.0845515936838427	8.85950843426114	-12.5590730954595	7.13736972017826e-26	4.34755899266004e-24	48.1643436504102
COL3A1	2.13833557326898	0.170691985541996	10.7143711497133	12.5274515172997	8.7623747460606e-26	5.26077886667792e-24	47.9612388625973
COL7A1	1.36488445652489	0.108972388157987	7.98353456510379	12.5250485888783	8.90002347698018e-26	5.3131286561239e-24	47.9458052984802
NDC80	1.21508012570766	0.09701659279817	6.04080949325011	12.5244568033374	8.93425363756887e-26	5.3131286561239e-24	47.9420043786563
POSTN	1.76219524481057	0.140840679503557	6.88993620942807	12.511976305582	9.68761565290708e-26	5.70705170012573e-24	47.8618454987591
COL1A2	2.27709096269414	0.182085315631483	11.0964651662796	12.505626578382	1.00949548017372e-25	5.91922863795321e-24	47.8210635511439
LRRC8D	1.00755283125272	0.080606332076096	8.32617052239077	12.4996734785246	1.04923890530804e-25	6.123651062235e-24	47.7828294003836
SLC39A6	1.24424024350414	0.100071179407282	8.48983596715779	12.4335523062057	1.61112032233568e-25	9.23120447701741e-24	47.3581911969274
PDLIM2	-1.42607598279867	0.115160578096619	8.21083390604587	-12.3833694339586	2.23084776664137e-25	1.23861406087681e-23	47.0359514642678
MARCKSL1	1.51859416482799	0.123033013456754	8.87550794959356	12.3429811410884	2.89876793753106e-25	1.59533947719911e-23	46.7766354654316
COL5A2	2.08428417977936	0.168963448052028	8.25339850569749	12.335710497205	3.03870254891562e-25	1.66504976348442e-23	46.7299568255538
EMP1	-2.17024798686312	0.176044666661557	9.49493581212803	-12.3278258184065	3.19809726640961e-25	1.74477063038729e-23	46.6793370932163
FBXO3	-1.08270710843373	0.0878734797580203	7.44567520002903	-12.3212044340934	3.3383918829564e-25	1.80560954083349e-23	46.6368286303616
PADI1	-1.03845273236318	0.0843309570300718	8.11447876173973	-12.3140157414896	3.49768031357479e-25	1.86852754105451e-23	46.5906790689733
ITGA6	1.44476938438089	0.117327952061645	8.53622063964291	12.31394019067	3.4993941038238e-25	1.86852754105451e-23	46.5901940574118
COL10A1	1.87993038031644	0.152763631497447	6.04078670561765	12.3061383255206	3.68096631304955e-25	1.94889305047029e-23	46.5401092352076
SULF1	1.72862668779939	0.140715580850949	7.66683540439469	12.2845435974174	4.23415866447337e-25	2.21375928840883e-23	46.4014861558162
NUSAP1	1.18504045129917	0.0967518159679221	7.74222891863841	12.2482502208751	5.35736588844586e-25	2.75509127738601e-23	46.1685300618926
CFD	-2.12347959515169	0.173447036688206	8.64815835701843	-12.2428127669251	5.54957203933893e-25	2.8307329247815e-23	46.1336311953696
RPL39L	1.17407594719843	0.0960320424179016	6.3937472339055	12.2258770889118	6.19351447045897e-25	3.13371853126287e-23	46.0249383284641
GINS2	1.10547242836406	0.0904455181166299	7.55519790455799	12.2225230324686	6.32964346956966e-25	3.1769746502464e-23	46.0034128462286
EHD3	-1.72177275076208	0.140951953315215	8.19527287030048	-12.2153167108769	6.63232182352667e-25	3.31563243990489e-23	45.9571654037915
COBL	-1.36039512512701	0.111519254136453	7.70622779997097	-12.1987466259634	7.38430698542137e-25	3.6336581981595e-23	45.8508296099778
EFNA1	1.03261482863986	0.0849689317051856	8.55115938840906	12.1528517296498	9.94231832532685e-25	4.79831578254621e-23	45.5563426387247
MELK	1.32144456241834	0.108803641611573	8.24436958052693	12.1452236602142	1.04461398441181e-24	5.0221518300381e-23	45.5074020796733
CCNB1	1.46636868689215	0.121012763312841	7.88367573501234	12.1174713042566	1.25041929994713e-24	5.94328082414266e-23	45.3293605526421
SNAPC1	1.10760439904195	0.0914632806943256	6.29053415952969	12.1098258299264	1.31392263821212e-24	6.22154764690025e-23	45.2803158351384
RACGAP1	1.01638490212658	0.0841670876789677	8.25998401028814	12.0757998186096	1.63798371376841e-24	7.69790997766517e-23	45.0620640988099
CCNG2	-1.83189730283786	0.151717069363775	8.17929060137538	-12.0744311139143	1.65257220316013e-24	7.73749104673629e-23	45.0532855915061
MCM10	1.2286686707795	0.101774457802919	5.91557035905066	12.0724658947214	1.67374605648605e-24	7.80749647464199e-23	45.0406812987619
CDH11	1.57465800420961	0.130455644483143	6.8740184476702	12.0704474723827	1.69577538475474e-24	7.88095908440831e-23	45.0277359005273
PHACTR4	-1.1004593475831	0.0912174642227961	7.70657064664683	-12.0641300101838	1.76661517809347e-24	8.1798845958365e-23	44.9872188923085
SLC16A1	1.05350920376687	0.0874208652003327	6.72084718847075	12.0510040864119	1.92339729324464e-24	8.87308427780653e-23	44.9030398095708
DUSP5	-1.96257935157498	0.16309027345437	8.99445806459573	-12.0336995579573	2.15153445620065e-24	9.85308553153496e-23	44.7920708417575
DUSP1	-1.09964538583249	0.0917242099087695	9.03333355436203	-11.9886057010054	2.88126339858305e-24	1.30050694695756e-22	44.5029429955129
TJP1	-1.17318402083031	0.0979023314888416	8.69184839240093	-11.9832081931984	2.98375087563995e-24	1.34193928270717e-22	44.4683404582548
SCNN1B	-1.84576993961387	0.154451720528536	7.59573863710263	-11.9504653836009	3.68839445123847e-24	1.64704532292314e-22	44.2584536354477
SLK	-1.01250848461315	0.0849726439524086	8.72832694531137	-11.9156994241609	4.61938354041393e-24	2.04819875141746e-22	44.0356407294007
HOXB7	1.07132092110611	0.0899806109052165	7.14540777373349	11.9061307800479	4.91454836873629e-24	2.15631174479753e-22	43.974323845877
RANBP9	-1.48184779931775	0.124460976295924	8.4066806004137	-11.9061238584088	4.91476856082318e-24	2.15631174479753e-22	43.9742794925509
ACADM	-1.09995543308172	0.0926600588340801	8.81208418605748	-11.8708691417015	6.17446603311011e-24	2.66244672795415e-22	43.7483942597564
TGFBI	1.87812220986354	0.158334742801367	9.48504645505516	11.8617188914733	6.55113048746896e-24	2.80558311797818e-22	43.6897745371521
STIL	1.05578072013355	0.0891351562311254	6.57132283016403	11.844717222416	7.3130048704346e-24	3.11063000387164e-22	43.5808649226525
HJURP	1.01081661649006	0.0857186351840949	6.77272865561039	11.7922621413554	1.02678264163101e-23	4.26624787655164e-22	43.2449237610768
SERPINB6	-1.07567337240529	0.0912768985661622	9.19751673250835	-11.7847274535252	1.07806431328483e-23	4.44985230365067e-22	43.1966787063411
HLTF	1.21064611638119	0.102856942084694	8.17548703333212	11.7701935508089	1.18432206035036e-23	4.8564945141426e-22	43.1036244073081
CDC25B	1.12581630454348	0.0957696893515727	8.96042566627958	11.7554553237673	1.30276150313823e-23	5.32477242390178e-22	43.0092716512443
LAMB3	1.81760306299898	0.154922686780438	8.64542187196981	11.7323233980247	1.51295858879495e-23	6.08480909365353e-22	42.8612033865828
ZNF365	-1.56629715415881	0.13366092821836	7.04745071374655	-11.7184369062586	1.655083754894e-23	6.63514088064214e-22	42.772327526218
CST1	2.23925544008564	0.191309096418975	5.79097882662578	11.7049083498966	1.80635957090219e-23	7.19561901450179e-22	42.685751370098
KLF4	-1.40996325047177	0.120590785835281	9.06168727351575	-11.6921308763813	1.96189731287849e-23	7.76589510473163e-22	42.6039899195541
HAT1	1.08321345391203	0.0927996853260345	7.69041748954856	11.672598351022	2.22590389995338e-23	8.67411246478727e-22	42.4790192719938
IL36A	-1.70326183872841	0.146163665855044	6.67591654057193	-11.6531138485374	2.52460782659609e-23	9.80767151954419e-22	42.3543749244436
TMPRSS2	-1.24015527928582	0.106432994178051	6.68461340586442	-11.6519815012549	2.54314932314337e-23	9.84920916876636e-22	42.3471317763777
ECM1	-2.44428519182756	0.210297534306019	10.5071040899623	-11.6229854995385	3.06718503486038e-23	1.17697363356049e-21	42.1616791374991
SLC24A3	-1.27298192807374	0.109784579841314	7.86663887033677	-11.5952707558179	3.66856019112276e-23	1.37003253804192e-21	41.9844625334127
GGH	1.25554157541008	0.108500384357405	7.91909745833938	11.5717707623437	4.26985548466869e-23	1.56661247431645e-21	41.8342288485448
DBF4	1.04309085701844	0.0903005435580284	6.76329992379155	11.5513242325959	4.87254118936892e-23	1.7670707180405e-21	41.7035405564
RAI14	1.3399044392147	0.116012881331657	8.02063046855494	11.549617799632	4.92652599276916e-23	1.78149994689531e-21	41.6926345910997
SLURP1	-3.12693220837567	0.271201675158913	8.84334557363188	-11.5299148006494	5.5948432553156e-23	2.0115786007937e-21	41.5667229455103
TMEM185B	1.02565030592249	0.0893799004380538	6.71964619062999	11.475178433806	7.96562321128706e-23	2.79197318590028e-21	41.2170496498043
NAGK	-1.02566545608941	0.0896954194610978	9.8400345410074	-11.4349814321818	1.03240221134412e-22	3.56875563304297e-21	40.9603732215743
FAP	1.36775122848019	0.119716970128952	6.69210381085789	11.4248734077293	1.10195636573912e-22	3.78831465131354e-21	40.8958445853909
TP53I3	-1.53953604746698	0.134794112934444	8.76691581978516	-11.4213893615347	1.1269991656353e-22	3.85329306005223e-21	40.8736042678742
IGF2BP2	1.53296878197125	0.134245696012843	8.60535137654231	11.4191279683529	1.14355705082782e-22	3.88871378693426e-21	40.859169134864
RRAGD	-1.23848530051531	0.108555082873472	7.73240269906735	-11.4088190781343	1.22217022745811e-22	4.14480865247144e-21	40.7933685969132
PRSS3	-2.02435757083757	0.177527165662787	8.03014403792278	-11.4030861884138	1.26819947358e-22	4.28931724918649e-21	40.7567791161989
VPS37B	-1.12338834765568	0.0987609832521571	8.06893878864857	-11.3748193938839	1.52173978627527e-22	5.10555904764227e-21	40.5764007790696
ATP1B3	1.14021456626505	0.100356528253506	11.5231138892437	11.3616382123623	1.65669675761167e-22	5.49953198796593e-21	40.4923058711495
CEACAM1	-1.42279219128321	0.125347631786529	7.22771762267746	-11.3507704214649	1.77690983440256e-22	5.85214294017935e-21	40.4229789042534
ADH1B	-1.87405614987661	0.165139304825519	6.10266401571346	-11.3483349821333	1.80502202158292e-22	5.91368572501893e-21	40.4074440239982
MXD1	-1.8584981241109	0.163982962033036	6.5661668677602	-11.3334830708601	1.9863298716904e-22	6.42383176030185e-21	40.3127171469442
C2orf54	-1.68815674354042	0.149289236962097	7.66067096920816	-11.3079601576973	2.34138419868229e-22	7.49481860333301e-21	40.1499648007955
CRYAB	-1.62216617934388	0.143546251394136	9.64532914693715	-11.3006516268397	2.45426172486517e-22	7.83615168539647e-21	40.1033686775965
CRIP2	-1.30385151622151	0.115440843696948	8.31881606864204	-11.2945425073672	2.55277246709382e-22	8.11925453991202e-21	40.0644223609984
JAG2	1.00394527101176	0.0890286804245043	8.2843109557991	11.2766500213726	2.86459304522909e-22	9.05413439081477e-21	39.95037089661
FUT3	-1.62060593395268	0.143885592778336	7.1159597482218	-11.2631563915458	3.12465860126513e-22	9.80205403216872e-21	39.8643739742853
KLK13	-1.80169349637103	0.160069851274918	7.57740920492815	-11.2556704589963	3.27896863615719e-22	1.02349498623135e-20	39.816670648138
TGM3	-3.45884083582523	0.308026587752367	9.88006350471767	-11.2290333800857	3.89237958031751e-22	1.20596491293393e-20	39.6469616918188
SPAG16	-1.06636489425171	0.0949697472139689	7.30050807261576	-11.2284693340203	3.90653787670835e-22	1.20737037627922e-20	39.6433686299073
TTC9	-1.69070071875454	0.150790618972364	7.23501034798229	-11.2122407234392	4.33667381823898e-22	1.32723373344543e-20	39.539999944746
MAFF	-1.07060741863841	0.0959917210959542	8.86473582290608	-11.1531224403011	6.34371523271593e-22	1.88627816919714e-20	39.1636124552588
BLNK	-2.0875382093192	0.187230577846363	7.98779576876179	-11.1495581188249	6.49081843074897e-22	1.92545602054464e-20	39.1409281565884
HEY1	1.51544674270576	0.13636028128599	7.86892687149804	11.1135495498678	8.18190615264183e-22	2.38205471933526e-20	38.9118162272069
PIM1	-1.06710127108434	0.0960611479014235	8.8194248610466	-11.1085625603744	8.44845779119942e-22	2.44829672896005e-20	38.8800936403511
PUS7	1.03488474560894	0.0938866298366783	8.26966560948614	11.0227062938481	1.46670507301906e-21	4.18277619460071e-20	38.3342767445735
CLIC3	-3.07783850537088	0.279638016651446	8.6277674179489	-11.0065095662842	1.62745048473162e-21	4.62019200959555e-20	38.2313784418298
CCNB2	1.19298712607055	0.108639091449489	8.06817171842793	10.9811957201909	1.91459624940198e-21	5.38662639854172e-20	38.0706044127011
SERPINE1	1.53143606176513	0.139497601352008	7.19794362313108	10.9782250513449	1.95144918838119e-21	5.4658000928141e-20	38.0517406983165
CAMK2N1	-1.41782537545363	0.129323702748076	8.62565779158804	-10.9633837055808	2.14644209484918e-21	5.97196350469346e-20	37.9575100164853
PSCA	-2.39693227703585	0.219148156236229	7.40753422916969	-10.9374968888723	2.53422191030095e-21	6.98888275394645e-20	37.7931965400333
EPHX2	-1.00111450889098	0.0915593601217449	6.7593800372877	-10.9340487696705	2.59089521315615e-21	7.12950726637794e-20	37.7713145797124
IL1RN	-1.89166530062419	0.173177583217727	8.28621360371607	-10.9232688519847	2.77636070488789e-21	7.58992900325343e-20	37.7029115916983
EPS8L2	-1.48408633143417	0.13588217446561	8.83637656566628	-10.9218618061619	2.80152630834729e-21	7.64207654720474e-20	37.6939840935433
HOXC10	1.09069492052548	0.0999855654654557	6.46548019839599	10.9085237998909	3.05168106888088e-21	8.2884186260427e-20	37.6093654446196
CXCR2	-1.88658815299754	0.173597752351521	6.44417555820874	-10.8675839833304	3.96741706571524e-21	1.06830792576384e-19	37.3497393691012
EPCAM	1.96607520619828	0.180942986658706	8.58827376952388	10.8657165580376	4.01517850028567e-21	1.07885352937012e-19	37.3379005682553
PALMD	-1.15480276288286	0.106331913451538	7.78000337461896	-10.8603590906805	4.1554092148289e-21	1.1141468980272e-19	37.3039380028478
GMDS	-1.2371133811874	0.114045409785385	7.2501793037451	-10.8475508441369	4.5107879922164e-21	1.20172755257604e-19	37.2227538562244
RAB11A	-1.03286154202351	0.0955363057706858	9.77129112055451	-10.8111940658734	5.69348830896904e-21	1.50403981686197e-19	36.9923953369249
DHRS1	-1.32092448969372	0.122445262000716	9.34612578338656	-10.7878775226598	6.61005213093757e-21	1.73158526386231e-19	36.8447286474345
GYS2	-1.69931710683698	0.157729276838943	5.00992270358543	-10.7736315089567	7.24105264683242e-21	1.88117450543381e-19	36.7545334251428
ARPC1B	1.11916805120482	0.103886245151174	9.29455938018943	10.7730147487401	7.26968847294697e-21	1.88471179666402e-19	36.7506290153358
CDH3	1.79137969044854	0.16657630356229	9.32027464541298	10.754108790622	8.20448578492376e-21	2.10101811488211e-19	36.6309632016768
PDZD2	-1.49903197169401	0.139422551649208	7.12517431739004	-10.7517180969806	8.33093058440052e-21	2.12905329884028e-19	36.6158338188776
FLG	-2.73448249724198	0.25468097614877	6.79522144444041	-10.7368934209073	9.15958989289469e-21	2.32660999951503e-19	36.5220296513557
FST	1.32241835484106	0.123233186185973	7.16077609039774	10.7310246190128	9.50991864184402e-21	2.40585603060199e-19	36.4849006333426
FMO2	-2.22049366119901	0.207437220427247	8.21895982363188	-10.7044129140642	1.12738699576322e-20	2.82929040456739e-19	36.3165862750965
CYP4B1	-2.18236245104515	0.204733016726327	6.4581354393417	-10.6595530410338	1.50165897408914e-20	3.70921590686427e-19	36.0330241564692
TBL1XR1	1.13243883313979	0.10625694869529	7.27517335923211	10.6575508429783	1.52098831909189e-20	3.74957984832319e-19	36.0203731432305
SNX10	1.24510446407316	0.116859737839887	6.4280062485847	10.654691573749	1.54902292573147e-20	3.80374553269637e-19	36.002307421528
FYCO1	-1.03449129728552	0.097203802874552	7.28086113136885	-10.6424982016455	1.67447878038864e-20	4.08781317827172e-19	35.9252759597015
NBEAL2	-1.08220611039338	0.101765697252631	7.68455404997097	-10.6342917074191	1.76457016033125e-20	4.28275171602255e-19	35.8734406380115
RRAD	-1.30989677387864	0.123387525936785	7.05130800673175	-10.6161199354118	1.98163783488396e-20	4.77266632478387e-19	35.7586870834404
KIF23	1.09973090920308	0.10363191053421	5.33687747659312	10.6118945750792	2.03581303856541e-20	4.89375134251318e-19	35.7320094178489
ZWINT	1.23147701669328	0.116091966022746	8.74732851691102	10.6077712255471	2.09010406987949e-20	5.00508127268089e-19	35.70597772255
HMMR	1.01156151422558	0.095980999571832	6.99757940829583	10.5391850338934	3.23723446986875e-20	7.60689478050806e-19	35.2732565820575
BGN	1.13187932863986	0.107903400409622	7.44977722528669	10.4897466098661	4.4360416097312e-20	1.02700092470308e-18	34.9616768779829
HLF	-1.4400037867615	0.137362095106642	6.81164786384091	-10.4832689516241	4.62289222389305e-20	1.06828824356188e-18	34.9208735046097
TTK	1.5463042920598	0.147640157908033	7.13297526513282	10.4734667990738	4.92066755064184e-20	1.12878494379257e-18	34.8591383226194
DYNLT3	-1.16169221374655	0.110952476876899	10.1035702019524	-10.4701782821436	5.02479278107648e-20	1.1505675149078e-18	34.8384294014337
C1orf116	-1.82343808252287	0.17417319990456	8.12332075101611	-10.4691082412337	5.0591453110784e-20	1.1563234128126e-18	34.8316912651993
CES2	-1.32743269785165	0.126818181681241	9.48516237382058	-10.4672112488426	5.12062284705578e-20	1.16824682699738e-18	34.8197460841897
ZFP36	-1.10201902380606	0.105491234450469	10.9415080222093	-10.446545910158	5.84057654953943e-20	1.3181214845975e-18	34.6896464604421
DSG2	1.3220730353462	0.126699116810929	9.24316951281028	10.4347454711867	6.29608313890452e-20	1.41582887503537e-18	34.6153794275293
DFNA5	1.11097409123239	0.106476052659435	7.80043582228916	10.4340277788646	6.3249023709795e-20	1.41976520484885e-18	34.6108631190103
CRNN	-3.77581440902165	0.362617498103544	10.2445735319531	-10.4126646639194	7.24568849412283e-20	1.61777400754899e-18	34.4764577851357
INHBA	1.1180253171723	0.107408474168523	5.66589042146901	10.4090978465827	7.41194904860781e-20	1.64902724577892e-18	34.454022744196
UPK1A	-1.82450429851938	0.175435884613411	6.82404517495282	-10.399835259131	7.86168780665007e-20	1.73983172130238e-18	34.3957690509753
SERPINB1	-2.0118994526056	0.193545952149508	10.1418623367688	-10.3949446126958	8.11002188453553e-20	1.78848074880759e-18	34.3650153988446
MEIS1	-1.08181463557846	0.104430108799082	8.30839706071273	-10.359221569517	1.01774418186349e-19	2.21712742951789e-18	34.1404705604858
LPCAT1	1.07731439715488	0.104196222613196	7.63038668028741	10.3392845742035	1.15517357936892e-19	2.49057011579402e-18	34.0152225836882
SCEL	-3.45955089925969	0.334882510229847	8.87982524945565	-10.3306407279533	1.22036601416775e-19	2.61763294799605e-18	33.9609361272013
PRSS2	-1.02102873784294	0.099170888532161	6.55155491747714	-10.2956497915396	1.5239358288972e-19	3.22567473126731e-18	33.7412793454445
CRCT1	-3.39908311692554	0.332286309045552	8.98125270957323	-10.2293805805269	2.32006026515821e-19	4.78031464814536e-18	33.32571485345
COL5A1	1.50759513292931	0.147656376108484	7.56711574584482	10.2101593758584	2.62057349792871e-19	5.3555303342035e-18	33.2052921349907
UBE2S	1.05982362744956	0.103927748354444	8.95888135226448	10.1976964211237	2.83585073565978e-19	5.73015378922044e-18	33.1272375333975
PLAGL1	-1.1294186262157	0.110825184245167	7.63126522339962	-10.1909925429694	2.95884918053006e-19	5.94994223033513e-18	33.0852604692129
RRM2	1.46594675925388	0.143952511751026	8.87946129144288	10.1835441523196	3.10175212044733e-19	6.20746181935775e-18	33.0386288504492
LAMC2	1.40587709206706	0.138163394365498	6.547361893036	10.1754672322826	3.26449706172928e-19	6.50204906834588e-18	32.9880709474724
LMNB1	1.1006334777181	0.108177479950643	7.44080969444041	10.1743309071377	3.28806613690866e-19	6.5386139280396e-18	32.9809587896846
CWH43	-1.69181049303237	0.166935838446888	5.97268384907098	-10.1344954371235	4.23075915193183e-19	8.3602465887308e-18	32.7317466719332
TM7SF2	-1.02490896487153	0.101187391430666	7.16446138975178	-10.1288208973527	4.38536504702234e-19	8.65213217138935e-18	32.6962648104307
RORA	-1.32361164802584	0.130860567558814	6.61364161944767	-10.1146714607588	4.79583954960071e-19	9.4028429169359e-18	32.6078109927755
BEX4	-1.67980488590506	0.166198114275357	7.71135591109014	-10.1072439553794	5.02641309149261e-19	9.79370053913808e-18	32.5613901627793
SULT2B1	-1.73516987636086	0.171864567148552	7.79941313037088	-10.09614666449	5.39164876928893e-19	1.04566319562654e-17	32.4920485260121
BLVRB	-1.04183453868486	0.103814582900819	9.64763384206706	-10.0355317102241	7.90651330827764e-19	1.50319589382224e-17	32.1136121613268
CLCA4	-3.4477586439251	0.345201030126813	9.34687369640006	-9.98768353228416	1.06922529103107e-18	2.01451035313181e-17	31.8152685310135
PPL	-2.06450214573959	0.206790938751504	10.8117031230222	-9.98352325398769	1.09763980369808e-18	2.06494516593756e-17	31.7893446894002
ISG15	1.88652607504718	0.190616426481394	8.99455531637393	9.89697535448929	1.8930877550897e-18	3.44767273597468e-17	31.2506481872329
COL6A3	1.53578246748439	0.155291863532337	10.5913520884381	9.8896518629554	1.98234039909239e-18	3.59456753292071e-17	31.2051188681397
FCER1A	-1.16838797271012	0.118226848031045	5.49051468790826	-9.88259428521103	2.07231553757304e-18	3.7522965895334e-17	31.1612507978072
ANXA9	-1.42544405791842	0.144288457683454	6.14356699528233	-9.87912741465166	2.11799224717783e-18	3.82396643418524e-17	31.1397045479143
OLFML2B	1.01930176977791	0.10351587033506	6.78035360857889	9.84681640098886	2.59496383904043e-18	4.64502228991146e-17	30.9389878856681
TGM1	-2.19183352594717	0.223178083729793	9.66874547922413	-9.82100701519092	3.05167678985274e-18	5.43926709645912e-17	30.7787812836824
KIF11	1.14238546646828	0.116793697586836	6.72952775718537	9.78122527218494	3.91717013118463e-18	6.89377991670474e-17	30.5320590679292
GPNMB	1.36496451720134	0.139883950298137	10.665678442009	9.75783507895059	4.5360330319972e-18	7.89433321574215e-17	30.3871188845679
TMPRSS11E	-3.08361059355494	0.316070719628708	8.79849532399478	-9.75607799791546	4.58627521321343e-18	7.97071764202246e-17	30.3762346415711
MMP9	1.49851167967049	0.154216007324625	7.38641259767383	9.71696586928309	5.85992229071553e-18	1.00726445073834e-16	30.134090436434
MYO6	-1.06389304115256	0.109587056680681	7.61804342027145	-9.70819979454848	6.19057641607693e-18	1.06264504608664e-16	30.0798553992579
PFN2	1.4317838267528	0.147733594423265	9.9505627256133	9.69166039953414	6.86585617481703e-18	1.1721464392055e-16	29.9775636139642
LAMA3	1.40861075127015	0.145927445803756	8.18889879296705	9.65281577781093	8.75424333806617e-18	1.4764549113717e-16	29.7375076515716
CYP2J2	-1.06219794926695	0.110354715184474	7.13552009090579	-9.62530642656576	1.0396386707356e-17	1.72786570071395e-16	29.5676637392
RNF141	-1.09737312781245	0.114196639668603	7.87232261580055	-9.60950454406546	1.14748032856882e-17	1.8920608624023e-16	29.4701633795967
PAX9	-1.40074516707795	0.146633708427877	7.59254256880534	-9.55268186350836	1.63576866319144e-17	2.6587597390837e-16	29.1199314271202
CNN3	-1.24622716359414	0.130659129935268	8.54906897546814	-9.53800292571636	1.79249690857544e-17	2.9059756083727e-16	29.0295526528588
HOPX	-2.13506340869503	0.223989270589694	10.7242771652272	-9.53198964876341	1.86093763387067e-17	3.01303811997537e-16	28.9925402119395
EVPL	-1.51856579293076	0.160073008954647	8.64646435516766	-9.4867073646439	2.46709760222787e-17	3.90872988797416e-16	28.7140395596034
OR7E14P	-1.25962397975032	0.132798285971666	5.81718528142691	-9.48524275395449	2.48968449978656e-17	3.93954112273919e-16	28.7050381809937
SPINK5	-2.77789919904921	0.292995964213537	10.7110129943932	-9.48101523004142	2.55604140358438e-17	4.03436572731784e-16	28.6790584441465
ANXA3	-1.34183924386703	0.141547860493458	7.84634208368413	-9.47975645261727	2.57613765645014e-17	4.0609767981327e-16	28.6713234354315
CYP3A5	-1.52884103632603	0.161659924551197	6.96032440062055	-9.45714307717524	2.96516148949851e-17	4.63197895129221e-16	28.5324188996745
SELENBP1	-1.16754765140078	0.123482019958454	7.01057178505589	-9.45520369519066	3.00112975770566e-17	4.67401212531442e-16	28.5205106388578
ZNF426	-1.23450914606619	0.130854689883211	6.49707540501161	-9.43419870673341	3.41963624285414e-17	5.252092481681e-16	28.3915814529196
MMP13	1.68452065597329	0.17932133093249	5.74266464944114	9.39386657021565	4.39280069509053e-17	6.64907878431797e-16	28.1442617889018
MMP10	2.39798899419364	0.255740382923111	6.10953289033241	9.37665364689239	4.88785422692737e-17	7.36288053295134e-16	28.0388079989375
ITM2A	-1.25944211717956	0.134360447634258	7.51752449969154	-9.37360763048276	4.98106926169817e-17	7.47637046600342e-16	28.0201528894655
FAT1	1.13800502460444	0.12145650585432	8.70882696962549	9.36965061360661	5.10480924769566e-17	7.63470160191718e-16	27.9959211710706
NELL2	1.41398118892437	0.151010162200059	7.26678450359268	9.36348367768206	5.30378085006174e-17	7.9228383460208e-16	27.9581626990582
ALOX12	-2.13706958353898	0.228927743981767	8.19697553171723	-9.33512708581613	6.3226950568916e-17	9.35659608038885e-16	27.7846407478657
TGFBR3	-1.38531164029612	0.148442162704462	7.58869392974307	-9.33233264092343	6.43308580503864e-17	9.50443391758539e-16	27.7675494892901
DDAH1	-1.06514946240383	0.114141864612132	8.9068754077152	-9.33180359391661	6.4541999614316e-17	9.51672163525777e-16	27.7643139328659
CYP2C18	-1.5458981078531	0.16605428202322	7.02830842495282	-9.30959496507854	7.40559016161838e-17	1.07802024765647e-15	27.6285409998469
ZDHHC13	-1.24746587044564	0.134212085572778	8.05880133890986	-9.29473575439813	8.11879578491788e-17	1.17502479249308e-15	27.5377548500943
PTN	-1.00439680345479	0.108392898302303	7.35908102162868	-9.26626023647389	9.68194754330319e-17	1.38686161841745e-15	27.3639028193275
YOD1	-1.32903104960807	0.14381971479177	5.12638857597256	-9.24095178141826	1.13206162265262e-16	1.61421695920967e-15	27.2095274151623
MUC1	-1.16637359907098	0.126853525046167	8.32753171701263	-9.19464869932853	1.50648679807388e-16	2.12159330440304e-15	26.9274370964793
MANSC1	-1.11260174227028	0.12120287917782	8.27293333186965	-9.17966429360111	1.65228139513061e-16	2.31393157880568e-15	26.8362454564475
SLC39A14	1.2617078239222	0.137488203958896	8.27672094135579	9.17684417711504	1.68124983211735e-16	2.35187546191845e-15	26.8190882364436
TMOD3	-1.44960641798519	0.15827923895947	6.22672622750036	-9.1585379580729	1.88197076466782e-16	2.60650873676069e-15	26.7077570588822
MFHAS1	1.20561143380752	0.131776065425305	7.19390172779068	9.14894089390537	1.99654467911217e-16	2.75001565680565e-15	26.6494203367388
PANX1	1.02027492872696	0.111680458832598	6.44213778131804	9.13566204322537	2.16659625110068e-16	2.98097036829071e-15	26.5687363688002
EREG	-2.02691547496009	0.221979025909129	6.4274554084047	-9.13111257542789	2.22810995081049e-16	3.06224793677657e-15	26.5411020353739
MALL	-1.85647894360574	0.20336583439912	10.2579930458339	-9.12876515905947	2.26052568711162e-16	3.1000083411887e-15	26.5268451435624
ODC1	1.65861057519233	0.182270653363239	10.2689685136086	9.09971267775599	2.70273032434563e-16	3.66636325512313e-15	26.3504963821097
IRS1	1.02479980468863	0.11265969279324	7.11835352464073	9.09641930738624	2.75799684269831e-16	3.73729420973848e-15	26.3305172978729
CEACAM7	-1.55727217005371	0.171502281264451	6.20196645989984	-9.08018341547567	3.04731901266209e-16	4.11158698611655e-15	26.2320580098058
CXCL8	1.55547552206416	0.171808013210308	6.71512629398316	9.05356795064106	3.58828017738307e-16	4.77980251229329e-15	26.0707806021297
APOBEC3B	1.73621817223109	0.192111908437518	6.33356382003919	9.03753539461492	3.95917094266691e-16	5.25710867604068e-15	25.973707241904
PTHLH	1.96919700257657	0.218073038179338	6.17112001036072	9.02998838837268	4.14671808542659e-16	5.47715984588767e-15	25.92803192878
SLC16A6	-1.08696855385398	0.120484617401129	6.17138813104224	-9.0216375940767	4.36454805740267e-16	5.74673127222337e-15	25.8775070081691
GLTP	-1.49121368043257	0.165549961536628	9.01427496839164	-9.00763531801028	4.7556168300416e-16	6.19662305123178e-15	25.7928243614056
CTSC	1.11740240869502	0.124247122909893	9.09637628599942	8.99338658735295	5.18932978628362e-16	6.70604636027671e-15	25.7066970833551
UPK3B	-1.47872703055596	0.16480490744652	6.88889899916534	-8.97259100755733	5.89381893870512e-16	7.56966632987429e-15	25.5810805380644
IL18	-1.91291877275367	0.213329275768515	7.2322910544709	-8.96697729771225	6.09977548563878e-16	7.81818006065325e-15	25.5471877742856
MMP3	1.63996415945711	0.18483971383747	5.9905749844317	8.87235824709799	1.08712391079975e-15	1.36140028270612e-14	24.9770339923587
RBM47	-1.29684657138192	0.146806823747453	9.25244061930251	-8.83369409049295	1.3758648735542e-15	1.69924728674785e-14	24.7446646353951
CH25H	-1.23753186841342	0.140653378554072	7.18091549531862	-8.79845106555806	1.70486282109147e-15	2.0850505535142e-14	24.5331718400025
NMRK1	-1.05430213673973	0.120134459647961	8.50971315960226	-8.7760176374808	1.95386022252405e-15	2.36650946643164e-14	24.3987078445499
EZH2	1.07487027115692	0.12256788497089	6.47410668536798	8.76959140979057	2.03162432913951e-15	2.45123289250409e-14	24.360212507474
KLK12	-1.8524305809987	0.212943575475567	8.43106949125417	-8.69916162937371	3.11406977487001e-15	3.65531782367342e-14	23.9389899404884
SMAGP	-1.26391031252721	0.145298514781808	8.7036538864857	-8.69871460437983	3.1225109318095e-15	3.66180067031267e-14	23.9363203917906
PMEPA1	1.26186226008855	0.146964156850643	6.47336823582886	8.58619058639552	6.16238249204034e-15	6.93502919373293e-14	23.2659844726828
CXCL1	1.42459664944114	0.165953138346185	6.53126755995065	8.58433087580043	6.23184546828156e-15	7.00064430939991e-14	23.2549334124957
ZNF185	-1.89175588343736	0.220987014249341	9.7056699724198	-8.56048437897294	7.19455683019207e-15	7.99621781268823e-14	23.113310242778
KCNS3	1.00818993315431	0.118223705013131	7.53339277656409	8.52781540759804	8.7573023967301e-15	9.61387843168585e-14	22.9195369143621
CEACAM5	-1.13053267781971	0.132573553201868	8.2400030173102	-8.52758827470113	8.76927002605366e-15	9.61637681092223e-14	22.9181906963285
HMGA2	1.2122872312745	0.142887821460264	6.21593377825156	8.48418863752935	1.13810756354846e-14	1.22794270914928e-13	22.661216880882
PLAC8	-1.91683352024968	0.226105644533271	8.39256009747423	-8.47760136287803	1.18399364799445e-14	1.27525770772827e-13	22.6222577180663
PTK6	-1.65302582472057	0.195075487111423	8.22179071726666	-8.47377519952774	1.21148451179386e-14	1.30151606626621e-13	22.5996340652681
MUC5B	-1.03703359703876	0.122448967273321	5.63839170489186	-8.46910856115244	1.24587315946744e-14	1.33389218472674e-13	22.5720462137081
WFDC1	-1.05551069719843	0.124779940641755	7.590515898171	-8.45897739468251	1.32390120776267e-14	1.41021327292071e-13	22.512174196808
BBOX1	-1.44502604833793	0.171307772197619	5.63651063964291	-8.43526262586013	1.52603042216412e-14	1.60642866923787e-13	22.3721380248487
LUM	1.4285163504137	0.169459304604359	10.0282843189142	8.42984900562938	1.57630678478342e-14	1.65657433295329e-13	22.3401923282814
ABCA8	-1.7525002814632	0.208458332727282	6.31936467778342	-8.40695720115888	1.80771894740415e-14	1.88242799601886e-13	22.2051983475293
ACPP	-1.61846998991145	0.19264693062324	7.57690580000726	-8.40122385898113	1.87077217694071e-14	1.94485909496702e-13	22.1714115147501
IGFBP3	1.50437087824793	0.179320411358433	8.59702861886703	8.38928969017882	2.00910510971456e-14	2.08177133911629e-13	22.1011125425474
P2RY14	-1.01335706782552	0.121548133920058	5.46963692246698	-8.33708453715961	2.74367629700331e-14	2.79672219129144e-13	21.7940684035179
CRABP2	-1.82309628556395	0.21908523187829	10.1814905667913	-8.32140199471201	3.01247269976834e-14	3.04842801908815e-13	21.7019835451458
TMEM45A	1.39816324452025	0.168169972387287	8.56643453589055	8.31398866677787	3.14847587572056e-14	3.17071230245117e-13	21.6584785368758
SPARC	1.35026433215996	0.162784464302504	9.80414843103136	8.29479851130484	3.52948980062252e-14	3.5402108727587e-13	21.5459351275072
ERO1L	-1.41467648824213	0.171092501241614	8.30865957900276	-8.26848913877499	4.12720579353823e-14	4.10108038150905e-13	21.3918139288886
PPFIA1	1.166435949775	0.14129249518347	7.18850049542749	8.25546996151756	4.45909893527604e-14	4.41267929336307e-13	21.315621978341
FADD	1.23930535810713	0.150234688479126	8.29598739773552	8.24912921678084	4.63019687180792e-14	4.56758729146587e-13	21.2785321527766
ZBTB16	-1.1467506191392	0.139940813592885	5.95043261817753	-8.19454017521525	6.39994034193567e-14	6.15375106594704e-13	20.9597088935503
EN1	1.03992359529685	0.127566137966035	4.66280527311656	8.15203479448232	8.22958201588141e-14	7.82309054055151e-13	20.7120767307362
KLK11	-1.67428213398172	0.205571294883005	9.5325058090434	-8.14453270304389	8.60256588841965e-14	8.1345136976556e-13	20.6684270147475
GABRP	-1.96570842792858	0.241432601258535	6.96625920285963	-8.1418516707428	8.73988583237565e-14	8.24572085899621e-13	20.6528320090176
MMD	1.03601816678763	0.127388189914648	7.78810110836115	8.13276464232494	9.22168470979609e-14	8.6806976548028e-13	20.5999909503314
ENAH	1.18589580712005	0.146086934421513	8.6497874488859	8.11774038394365	1.00766995021532e-13	9.42193929605205e-13	20.5126802432646
TMPRSS11D	-1.87347878059225	0.231582753808667	8.85885745489186	-8.08988903439725	1.18748073736616e-13	1.09815834436828e-12	20.3510106443229
PRSS23	1.12147668028742	0.138790047968257	8.01664893573088	8.08038253970425	1.25586622677933e-13	1.15786990548325e-12	20.2958828279734
ALCAM	1.1825277485847	0.146815686962206	8.23767456590216	8.05450543502966	1.46243171099641e-13	1.33653263726023e-12	20.1459647143617
PITX1	-1.56145146312963	0.194201876072124	9.01262423642764	-8.04035210529957	1.58931282819874e-13	1.44303164748465e-12	20.0640563638289
COL4A1	1.19093671664973	0.148829162410206	8.65524965074757	8.00203869566403	1.9901817621462e-13	1.79016492841652e-12	19.8426448630466
BASP1	1.1511630725069	0.143955139784504	9.54309568765423	7.99667920318892	2.05372271709998e-13	1.84599660846494e-12	19.8117096495963
TNC	1.22021995550878	0.15327055784577	7.67158296033532	7.96121559586571	2.527907144873e-13	2.2480637033215e-12	19.6072432555878
S100P	-1.94045668413413	0.244213449164582	9.5002422404558	-7.94574046094572	2.76743330451705e-13	2.44203608333895e-12	19.5181474409895
EPHX3	-1.61687929249528	0.204475723409699	7.39740670053709	-7.90743891515971	3.46136245584219e-13	3.02248963785023e-12	19.2979653855873
LAMP3	1.41023852431412	0.178975502939169	7.86677448323414	7.87950586060619	4.07367861384055e-13	3.51799857167731e-12	19.1376900779006
GCLM	1.35141109703876	0.171807471219927	7.35438918910582	7.86584592301487	4.41104290420844e-13	3.79107988780874e-12	19.0594050424481
SPRR2C	-2.04381621374655	0.26050529808102	8.21403392034403	-7.84558405837452	4.96305246430505e-13	4.23648859334012e-12	18.943398138503
TNFAIP6	1.0608914045217	0.13528561412862	6.74019174457468	7.84186412838458	5.07158883962819e-13	4.32031885673147e-12	18.9221149378702
MAOB	-1.12952835059516	0.144216002126724	8.17235398020395	-7.8321984657613	5.36471882863599e-13	4.55456643178108e-12	18.8668353934476
LAMB1	1.00361803316882	0.128640767276593	7.10084081597474	7.80171056513466	6.40375353308757e-13	5.38524878461332e-12	18.6926748510424
SERPINB13	-1.37259647329076	0.176009955427261	7.06489325203222	-7.79840248217098	6.52783949011937e-13	5.47169872558569e-12	18.6737963882927
KRT4	-1.63133258912759	0.209736959343957	8.89809073439541	-7.77799294044449	7.3478142201176e-13	6.12220271142335e-12	18.5574056407717
PDZRN3	-1.18004959224852	0.151961290998214	7.0757490827406	-7.76546174684961	7.90098149269122e-13	6.5310616449466e-12	18.486013211871
LY96	1.12624512019161	0.145594543887148	6.61483767898098	7.73548987566849	9.39694026110679e-13	7.68161605188065e-12	18.3154754224119
CDA	-1.43388515350559	0.185528989869564	7.45480184282915	-7.72863127489498	9.77689477962817e-13	7.98181364312129e-12	18.2764937644169
DUOX1	-1.18857482555524	0.155077424114046	7.60954904269488	-7.66439623527113	1.41610820718972e-12	1.12821116087724e-11	17.9121965418363
RHCG	-2.45176515619103	0.321657843826777	10.8920718099144	-7.6222769108388	1.80414214713974e-12	1.41313206381458e-11	17.6741079302958
CXCL12	-1.12014096668602	0.147649361717791	7.55252728970097	-7.58649379620751	2.21522422438595e-12	1.71690139392186e-11	17.4723301671355
DHRS9	-1.1173073677602	0.147702379223603	7.83716213024387	-7.56458611996174	2.51132276692775e-12	1.93682102516346e-11	17.3490208444747
CEACAM6	-2.07227192125127	0.274712349711669	9.91853022191174	-7.54342468922958	2.83441306811696e-12	2.17530368065637e-11	17.2300760684829
FXYD1	-1.04364441979968	0.138518808917503	6.75578274285092	-7.53431557746965	2.98584681243786e-12	2.2817543119653e-11	17.1789252408767
PKP3	-1.02033240651763	0.135751093042028	8.46391742898098	-7.51620030198756	3.31118552060323e-12	2.51049884667851e-11	17.0772913749212
SYNPO2L	-1.17792986434896	0.157870046719387	4.58041234014371	-7.46138921744113	4.52460285268298e-12	3.36143970369841e-11	16.7705120094116
DNASE1L3	-1.02520588060676	0.137553004661483	6.47456947107708	-7.45316965725169	4.74105543781655e-12	3.50621276805648e-11	16.7246025221122
MAGEA6	2.37097075809261	0.318169795888041	6.13940119418638	7.45190394793765	4.7752841157503e-12	3.52887309095611e-11	16.7175352656142
TIMP1	1.13675883219625	0.153015602379232	9.94509638220351	7.42903870272605	5.43745093937032e-12	3.9876758847001e-11	16.5899668902862
RAB11FIP1	-1.40523585781681	0.190158185119341	8.69198706934969	-7.38982577549795	6.79082832598213e-12	4.91131491841059e-11	16.3716485221572
ACKR1	-1.13246497938743	0.153273342725774	7.62425284576862	-7.38853188198259	6.84075006222178e-12	4.94456980303911e-11	16.3644546310756
ASPN	1.47055910335317	0.199082194771127	7.66664744048483	7.38669324518841	6.91231411542633e-12	4.99342069777603e-11	16.3542331226265
TPPP3	-1.08460970010161	0.147185360586979	7.82596386558281	-7.36900528541808	7.63970970595925e-12	5.49043971308e-11	16.2559661288101
IGF2BP3	1.06338592720279	0.14453582705308	5.89487823236319	7.35724801859863	8.16456739085999e-12	5.84087751542253e-11	16.1907133910436
ANO1	1.77794083023661	0.24241567269898	7.17735910636522	7.3342651918565	9.2956010367831e-12	6.60108668984461e-11	16.0633112985224
SERPINB2	-2.17432772710118	0.298611003300931	9.01671455189432	-7.28147222662777	1.25136466941747e-11	8.73796542673921e-11	15.7714304959817
PXDN	1.15692903480186	0.158993380938078	7.75139845625272	7.27658615708312	1.28620498455318e-11	8.94639697681446e-11	15.7444710903207
AIM1	-1.3150170859341	0.181451688617418	9.81280110625635	-7.24720224955718	1.5168792259634e-11	1.04180626860366e-10	15.5825388968567
NMU	-1.62239202300769	0.22501850003988	8.48684167771084	-7.21003838671109	1.86791951833033e-11	1.26695427654103e-10	15.378217990873
RCAN2	-1.44156506027726	0.200686531531279	7.36414338145957	-7.18316794494291	2.17061728043884e-11	1.45885943411605e-10	15.2308295073135
ZIC1	1.30663609544201	0.183835793295254	5.65678162922775	7.10762617018469	3.30604110792155e-11	2.17764849460365e-10	14.8180225978109
EHF	-1.76671470100886	0.249107727827633	6.75322608791189	-7.09217139273704	3.60224173750339e-11	2.36036184450092e-10	14.7338530224757
MAGEA11	1.31971868311801	0.186381542659011	4.71475543743649	7.08073698870744	3.83811006175029e-11	2.50836484660639e-10	14.6716419736166
CD24	-1.34808338125998	0.191097838785533	10.8741843966831	-7.0544145858861	4.44059598707783e-11	2.87515987852696e-10	14.5286339532792
MYOC	-1.12995558789375	0.160742017020034	7.25298841551749	-7.02962180543569	5.09303503408127e-11	3.26558015368686e-10	14.3941978129665
SFRP4	1.19010392393671	0.169716805246634	6.26816530897082	7.01229275561274	5.60436401589027e-11	3.57698675846343e-10	14.3003844497523
EYA2	-1.01370203295108	0.14488490636604	7.17569280846277	-6.99660205038919	6.11086781018954e-11	3.87464220728946e-10	14.2155485765969
AMIGO2	1.01169926070547	0.145603210099571	7.29408896458122	6.94833074087873	7.96957497134579e-11	4.98515586941411e-10	13.9552056443105
TCN1	-1.27874048229061	0.184197662751717	7.3837153047975	-6.94221882725106	8.24155006938824e-11	5.15271401448349e-10	13.9223123166034
CXCL10	1.17691219494847	0.169780846660086	7.13498426070547	6.93194914562263	8.71930612645174e-11	5.43246540589456e-10	13.867078288205
C7	-1.47639952692699	0.215015787249988	6.84299176353607	-6.86647034531678	1.24761323762714e-10	7.59953927463368e-10	13.5159704912505
IFI6	1.17890750413703	0.17210416090583	8.28035721309334	6.84996514861772	1.36515020022068e-10	8.27931595571247e-10	13.4277585703265
PCP4	-1.47572000577007	0.216282307752497	7.67851907626288	-6.8231193808918	1.58005600316822e-10	9.51826343147135e-10	13.2845345607776
AQP3	-1.32780087988097	0.194683991164673	10.1180804704964	-6.82028795453375	1.60458003097341e-10	9.66135807517001e-10	13.2694470457513
ITGA8	-1.03537998200029	0.151906081372666	6.46882889040499	-6.81592186859345	1.64313361262222e-10	9.8883200934493e-10	13.2461888336909
CCDC69	-1.19141310542169	0.175583865017041	6.54996620084555	-6.78543615215474	1.93898740851082e-10	1.15583914498783e-09	13.0840241551758
FOSB	-1.31365389171143	0.195015591328376	8.37590869806938	-6.73614803187424	2.5319954871406e-10	1.48464856881496e-09	12.8227116668207
SLPI	-1.41349169502105	0.210243887505411	11.1730929600813	-6.72310482740989	2.71678611991315e-10	1.58485505498234e-09	12.7537411171439
ATP1A2	-1.06354548744375	0.158257776634145	5.60907357802293	-6.72033634026351	2.75768593834288e-10	1.60796668932744e-09	12.7391115629907
UCHL1	1.46408731205544	0.218199139546789	7.86478637307664	6.70986748662908	2.91790387541576e-10	1.69744357110417e-09	12.6838219455955
SAMD9	-1.14751965524749	0.173268272529499	7.84694290825954	-6.62279157340895	4.65879531853698e-10	2.65841580977727e-09	12.2258648655235
RBP1	1.11990463390913	0.16941666870369	8.65170254064451	6.61035683488641	4.9793723170759e-10	2.837473380321e-09	12.1607493037101
FHL1	-1.30587123239948	0.199371560050829	7.71186422731891	-6.54993737354793	6.87354242139584e-10	3.8555748906426e-09	11.8453745734927
ACKR3	1.15009625003629	0.176264571786331	8.35579119861373	6.52482934250929	7.85515118968226e-10	4.3671438692128e-09	11.7148167399607
KRT13	-2.21719134076061	0.342980863014039	11.9555807801205	-6.46447536832357	1.08145207476361e-09	5.89490036235176e-09	11.4021999718983
COX7A1	-1.22636907758746	0.191478415359715	7.64452337251415	-6.40473797155453	1.48160915084148e-09	7.94497077981152e-09	11.0944850463411
VAV3	-1.0814430544346	0.169005631659117	7.83256851937872	-6.39885809613648	1.52810439273354e-09	8.18005156446555e-09	11.0642898155755
DPT	-1.19055947626651	0.186493975829991	6.260363528306	-6.38390313128305	1.65292382301446e-09	8.80717118097046e-09	10.9875661731344
HPSE	-1.12405208339382	0.176272207474305	7.48948158147046	-6.37679699766434	1.71569571972667e-09	9.13000419471171e-09	10.9511474881825
AQP1	-1.05551657475686	0.166976808414376	8.24446382961968	-6.32133638665228	2.29311811191367e-09	1.19742180891771e-08	10.667759878173
IFI44L	1.16856119052112	0.184915368480253	7.05868217596894	6.31943791435546	2.31594375207846e-09	1.20733120901871e-08	10.6580859167464
KRT24	-1.63720501574975	0.261618583567606	7.12121181089418	-6.2579844039507	3.18839159956113e-09	1.62172427204269e-08	10.3459023863788
MMP2	1.03930492952532	0.166395321981955	9.44965617771084	6.24599848809472	3.39282280478141e-09	1.72082217277272e-08	10.2852328145027
FOS	-1.10674102888663	0.17724131525482	9.87499032312382	-6.24426097998351	3.4235066766714e-09	1.73568330419688e-08	10.2764439635236
MT1M	-1.25353464537669	0.20331201084955	6.64346318856147	-6.16557103605795	5.13915539109829e-09	2.54282814856078e-08	9.87999893385471
CALB1	1.47231763906227	0.242011497412769	5.19948948639135	6.08366815131566	7.81860742983013e-09	3.77338023190417e-08	9.47071707263875
IVL	-1.31313711942953	0.21600941038758	9.04543458243214	-6.07907367125072	8.00405306103161e-09	3.85102982399634e-08	9.44786016239208
CHRDL1	-1.32134240796923	0.218725124912782	7.150897141784	-6.04110939927967	9.71087223193857e-09	4.62787788706286e-08	9.25941334338241
MYH11	-1.39104412773987	0.23044811917341	9.31288355414429	-6.03625723971792	9.95325496074615e-09	4.73978911755001e-08	9.23538244350099
AOC3	-1.13366663884454	0.188297709645774	7.60695038481637	-6.02060769075309	1.07761349875282e-08	5.0968315802301e-08	9.15796026746574
MPZL2	-1.00643730643054	0.170962792513695	8.05925999230658	-5.88687919536597	2.11381275429861e-08	9.61715824544562e-08	8.5016653047213
LCN2	-1.58620779271302	0.271209814144055	9.93037272035129	-5.84863714360462	2.55865742910609e-08	1.15447800864521e-07	8.31575166889963
MAGEA12	1.13755939664683	0.195204109899992	5.26914423432283	5.82753814573694	2.84206753353203e-08	1.27638738048532e-07	8.21351962378337
LMOD1	-1.0539141605458	0.180956854674168	7.2300704388155	-5.82411847533204	2.8908081174247e-08	1.29734836400018e-07	8.19697303453677
AZGP1	-1.03706393696473	0.179371553478384	4.73126940657207	-5.78165220099799	3.56866224427942e-08	1.58749605742301e-07	7.99202855228326
CNN1	-1.42090148780665	0.25154917239398	9.03147882606329	-5.64860330997715	6.86210409839192e-08	2.92937777916438e-07	7.35641736201048
SERPINB4	-1.77255713332849	0.318567399678601	8.10363958836551	-5.56415105599885	1.03407395050016e-07	4.28802377094384e-07	6.9581605541446
CST6	-1.06384848780665	0.191987027224768	7.63221196686747	-5.54125194386782	1.15491594848459e-07	4.75143781035562e-07	6.85088016285632
SPRR3	-1.67952789613877	0.304696897295949	12.4105200006895	-5.51212667750753	1.32867486419361e-07	5.42538633124028e-07	6.71487008796027
KLK7	-1.13693205864422	0.206282507588289	7.91019357040209	-5.51152917392966	1.33249411989504e-07	5.43921152128918e-07	6.71208501396541
CXCL11	1.00166003429381	0.181801999291986	4.57628087187908	5.50962056630123	1.34476589992153e-07	5.48395271765204e-07	6.70319003746128
SERPINB3	-1.77118435070402	0.322695130874774	10.0086382167949	-5.48872350785905	1.48655491742676e-07	6.01243886822198e-07	6.60593942115683
LGALS1	1.02003547016984	0.188189462953528	10.7584047061983	5.42025814921277	2.06097495270012e-07	8.15293622524625e-07	6.28911264191123
ZNF750	-1.39422258956307	0.257985656767126	7.73309173504863	-5.40426396968876	2.22359409611441e-07	8.75483486603188e-07	6.21549824196942
S100A14	-1.15341116947307	0.213686753857254	10.8027420081652	-5.39767275534339	2.29419072721197e-07	9.01299475424414e-07	6.18520596358613
SPRR2B	-1.69161121352881	0.315704936815347	11.6029766225867	-5.35820323430109	2.76496692354359e-07	1.07281400607993e-06	6.00435253513906
LYPD3	-1.14905780730149	0.215331729297717	10.2369093666352	-5.33622151760464	3.06667743178598e-07	1.18220179459448e-06	5.90403511973487
PDZK1IP1	-1.21430037755843	0.234424122817469	8.8089296106837	-5.17992927930853	6.35306039139454e-07	2.33572229098209e-06	5.19923862816531
RAB25	-1.11932807787776	0.216821992490028	10.2287031346712	-5.1624287048706	6.8867935733927e-07	2.52136040598106e-06	5.12125607036227
ACTG2	-1.27859296124256	0.259552652983116	10.2930182181739	-4.9261409835242	2.01033849330559e-06	6.82329656856872e-06	4.08727592530257
CCL20	1.13250133009145	0.232385335631251	7.19377835411526	4.87337691517895	2.54186267363597e-06	8.49408597304506e-06	3.86128340504182
KRT14	1.48201850783856	0.304916521660231	11.722681097075	4.86040736582315	2.69203651078285e-06	8.95537490384495e-06	3.80601257652743
PRKAR2B	-1.04574116889244	0.216619675573747	6.90123919280737	-4.82754470997455	3.1120288171505e-06	1.02546579825642e-05	3.6664608344959
NTS	1.73605132570039	0.360378873954785	6.88616700738496	4.81729493920945	3.25553064995009e-06	1.06994234142414e-05	3.62308079783591
GREM1	1.12893704971694	0.240099562958401	8.22372283586152	4.70195378869782	5.38223159020287e-06	1.70589143707668e-05	3.1397445644574
SYNM	-1.13181891914647	0.243194076937042	10.0704596728843	-4.65397403341971	6.61775440019465e-06	2.07325396871882e-05	2.94131933446382
S100A12	-1.12573853759617	0.24883146524381	8.07120689697344	-4.52410042473184	1.14926809468706e-05	3.45579105011578e-05	2.41210300837357
ADH7	-1.08091676876179	0.240535495361519	8.24154332043838	-4.49379318065801	1.30519532999476e-05	3.90035508472832e-05	2.29028224784834
MYL9	-1.10073855240238	0.254314169867949	9.84526085190158	-4.32826276638039	2.58710958584672e-05	7.38804075630509e-05	1.63632134741962
PLN	-1.02877756263609	0.248262999236116	6.29873333197852	-4.14390209496199	5.42433416059224e-05	0.000145810936262021	0.931088201834259
ALDH3A1	-1.14949532334156	0.284438214769815	9.62683340328785	-4.04128300506949	8.10836387403385e-05	0.000212541779593434	0.54933800266511
DSG1	-1.04714007018435	0.264123405995929	6.5981871015024	-3.96458642593944	0.00010897772528439	0.000279471182683125	0.269153745935586
SPRR1A	-1.1537346255625	0.295663386559216	12.150594584664	-3.90218971306894	0.000138189674572105	0.000348543524930808	0.0444852728167637
S100A9	-1.03124946581507	0.265892796627221	12.6941688820584	-3.87844078100722	0.000151152883661146	0.000378576124586839	-0.0402480465419117
S100A7	1.09856186986501	0.383437038756014	10.279451185622	2.86503847783999	0.00470771912803319	0.00900906811324699	-3.23648826869679
