# Supplementary material for: Integrative Multi-Omics and Pan-Cancer Analyses Identify CCL20 as a Prognostic Biomarker with Therapeutic Relevance in Esophageal Cancer
Source: Biomedicines. 2026 May 7;14(5):1062. doi: 10.3390/biomedicines14051062 (PMC13204176; doi:10.3390/biomedicines14051062)
Supplement: Supplementary file 1 [file biomedicines-14-01062-s001.zip › 02.WGCNA_Gene_Module_Information.csv]

Gene	Module	MM_MEgreen	MM_pvalue_MEgreen	MM_MEpink	MM_pvalue_MEpink	MM_MEblack	MM_pvalue_MEblack	MM_MEblue	MM_pvalue_MEblue	MM_MEpurple	MM_pvalue_MEpurple	MM_MEbrown	MM_pvalue_MEbrown	MM_MEtan	MM_pvalue_MEtan	MM_MEturquoise	MM_pvalue_MEturquoise	MM_MEsalmon	MM_pvalue_MEsalmon	MM_MEred	MM_pvalue_MEred	MM_MEmagenta	MM_pvalue_MEmagenta	MM_MEcyan	MM_pvalue_MEcyan	MM_MEgreenyellow	MM_pvalue_MEgreenyellow	MM_MEgrey	MM_pvalue_MEgrey	GS_Control	GS_pvalue_Control	GS_Disease	GS_pvalue_Disease
A1CF	green	0.709730423	9.77266111567867e-27	0.356462504	2.43169930786025e-06	0.239140216	0.001915865	0.514556726	1.32497086854095e-12	0.232600255	0.002564099	-0.057179161	0.464330858	0.295861259	0.000108788	-0.413426539	3.09326399194531e-08	-0.046177478	0.554671333	-0.544781461	3.25665943259674e-14	0.134311684	0.084485169	-0.300733151	8.25317122829095e-05	-0.276498701	0.000310859	0.012920144	0.868775988	0.380778306	4.17320148479932e-07	-0.380778306	4.17320148479932e-07
A2M	brown	-0.406771679	5.37908298759e-08	-0.41847334	2.01685120467666e-08	-0.747560071	5.95061315257313e-31	-0.31795913	2.98618899146647e-05	0.12472728	0.109351609	0.784501887	7.31815888091269e-36	0.396470129	1.23733123938118e-07	-0.429358402	7.82550795900057e-09	0.143033801	0.066003393	0.669358425	6.33008727187702e-23	0.270035632	0.000434042	0.039246019	0.615651897	0.416282683	2.43038374121826e-08	-0.134133387	0.084902338	0.133253852	0.086984441	-0.133253852	0.086984441
A4GALT	brown	-0.048412354	0.535653122	-0.123112055	0.11405661	-0.127058516	0.102830646	-0.069307051	0.374928756	-0.036822397	0.637641965	0.1743901	0.024631791	0.01319594	0.866000819	-0.072018644	0.356485879	0.022471329	0.77382797	0.116165205	0.136112508	-0.079217664	0.310329351	-0.079267826	0.310022105	-0.100124347	0.199319766	-0.155899613	0.044885166	0.046136172	0.555025892	-0.046136172	0.555025892
AAAS	green	0.525398435	3.65743568437486e-13	0.553795796	1.0019404116189e-14	0.179457399	0.020695742	0.06214804	0.426357442	0.055819878	0.475034533	-0.221942571	0.004054972	-0.130163059	0.094626891	0.142554568	0.066925012	0.01939363	0.804130791	-0.333934865	1.09847272442875e-05	-0.110447262	0.156600368	-0.181373194	0.019356003	-0.342579804	6.24401214675577e-06	0.079400188	0.309212338	-0.039719854	0.611391559	0.039719854	0.611391559
AACS	black	0.312244157	4.21335015168324e-05	0.258152017	0.000785009	0.719794197	8.63858691967338e-28	0.624093904	2.63765601767496e-19	-0.171931123	0.026762852	-0.519636249	7.29049932699373e-13	0.043561491	0.577340104	-0.04706765	0.547057131	-2.02E-05	0.999794221	-0.712003372	5.70178508538768e-27	0.003328169	0.966055027	-0.055827523	0.474973959	-0.224991256	0.003564118	-0.146518264	0.059609642	0.179382285	0.020749863	-0.179382285	0.020749863
AADAC	black	0.162607477	0.036333835	0.208792963	0.006942249	0.384300902	3.19391458564519e-07	0.268068019	0.00047969	0.049784309	0.524141606	-0.328536109	1.54987585880476e-05	-0.02945299	0.706404348	0.093344958	0.231621819	-0.195507491	0.01159248	-0.393035395	1.62333819033416e-07	-0.169860643	0.028677706	-0.155852768	0.044950341	-0.344713329	5.41730038850135e-06	0.062935838	0.420506224	0.014991527	0.847974413	-0.014991527	0.847974413
AAGAB	turquoise	-0.035002118	0.654369516	-0.107693674	0.167257049	0.207508798	0.007304663	-0.011421061	0.883887506	0.208503203	0.007022596	-0.29159081	0.000138033	-0.235858303	0.002219755	0.237091178	0.002100806	0.016373854	0.83414982	-0.080940423	0.299891403	0.072341245	0.35433006	0.157526481	0.042670243	0.101096059	0.194971259	0.005673677	0.942165472	-0.182309707	0.018728873	0.182309707	0.018728873
AAMDC	brown	-0.225584589	0.003475061	-0.278254252	0.000283509	-0.702172805	5.65116312473048e-26	-0.155481939	0.045469064	0.126706749	0.1037945	0.827564102	5.64785328543898e-43	0.542216839	4.52523564863195e-14	-0.506813667	3.23241545857468e-12	0.119779857	0.124260605	0.509301849	2.43291643073401e-12	-0.076877151	0.324886388	-0.181107265	0.019537362	0.033054861	0.672456105	-0.028892921	0.711737558	0.265252165	0.000552769	-0.265252165	0.000552769
AAMP	blue	-0.140888482	0.070211087	-0.210126106	0.006583027	0.110632819	0.155901029	0.04400063	0.573504723	0.071031199	0.363135345	-0.109106564	0.161723481	-0.071212578	0.361908209	0.074183652	0.342174849	-0.153639024	0.04812167	0.002628963	0.973183416	0.076775342	0.325529434	0.016139425	0.836490879	0.094715669	0.224810471	0.116410013	0.135283463	0.060758945	0.436788487	-0.060758945	0.436788487
AAR2	turquoise	0.102704951	0.187923589	0.08213357	0.292799857	-0.395852309	1.29955878251206e-07	-0.378920259	4.79938978679524e-07	0.00569864	0.941911451	0.260382714	0.000703831	-0.110856314	0.155061826	0.072784177	0.351383444	0.016194907	0.835936702	0.33627224	9.44458284122256e-06	-0.073517632	0.346538048	0.017179482	0.82611585	0.044327809	0.570654993	0.14041318	0.071172222	-0.160989252	0.038259521	0.160989252	0.038259521
AARS	turquoise	-0.095785945	0.219591539	0.043251587	0.580053955	-0.243761992	0.001551892	-0.692445841	4.99410947553296e-25	0.126972444	0.103065833	-0.129316327	0.09681104	-0.611328961	2.17843865018004e-18	0.61475027	1.24871549439132e-18	0.106823518	0.170734435	0.387884165	2.42535125917461e-07	-0.074478007	0.340257627	0.311963189	4.28449499277795e-05	0.118757616	0.127528425	0.128281261	0.09953505	-0.530376766	1.99413626405566e-13	0.530376766	1.99413626405566e-13
AASDHPPT	black	-0.047262301	0.545399018	0.174262494	0.024738684	0.243041909	0.001604097	0.033912708	0.664464291	-0.233855315	0.002426097	-0.25793812	0.000793229	-0.134753566	0.083458359	0.233623455	0.002451073	-0.028189556	0.718455126	-0.152293413	0.050138816	-0.149105185	0.055199649	0.179410846	0.02072927	-0.094489155	0.225926177	-0.059660182	0.445141524	-0.158948411	0.040810039	0.158948411	0.040810039
AASS	brown	-0.316331704	3.29612016709142e-05	-0.160185775	0.03924716	-0.238979714	0.001929798	-0.044832454	0.566272677	-0.039138092	0.616624098	0.333927103	1.09902170214508e-05	0.241980101	0.001684003	-0.198272662	0.010445069	-0.109860594	0.15882695	0.22355504	0.003788261	0.011180814	0.886313355	-0.039762517	0.611008601	0.046046237	0.555798251	-0.036099292	0.644265712	0.143895571	0.064372194	-0.143895571	0.064372194
AATF	turquoise	-0.083394274	0.285428951	-0.003871398	0.960518647	0.023334325	0.765389772	-0.501419405	5.93813040651025e-12	-0.05423919	0.487648549	-0.328744921	1.52956023107343e-05	-0.638878791	2.01887154966313e-20	0.662012552	2.70120520937985e-22	-0.009433582	0.903986112	0.179746377	0.020488664	-0.016371337	0.83417495	0.385724486	2.86416630044769e-07	0.191204836	0.013598495	0.040805383	0.601680501	-0.548284498	2.06848855431159e-14	0.548284498	2.06848855431159e-14
AATK	brown	0.307512785	5.57332333001418e-05	-0.073154652	0.348930698	-0.482754128	4.49502341528158e-11	-0.000716046	0.992694752	0.517221146	9.69730775965021e-13	0.590140702	5.91428334739835e-17	0.428276149	8.61086776940594e-09	-0.553363558	1.0610632259364e-14	0.180350919	0.020061239	0.179599608	0.020593612	0.137748122	0.076761102	-0.154397122	0.047015302	0.03105075	0.691268853	-0.058200529	0.45637642	0.356875307	2.36282823797586e-06	-0.356875307	2.36282823797586e-06
ABAT	blue	0.054091936	0.488832701	-0.098917852	0.20481611	0.142088991	0.067830397	0.570728139	9.91998215707251e-16	0.009119106	0.907172222	0.125291898	0.107743271	0.554360711	9.29491556273761e-15	-0.489005516	2.31315868698605e-11	0.32455146	1.98996396101422e-05	-0.32078714	2.51189923461317e-05	0.149380497	0.054746609	-0.210342102	0.006526412	-0.11585678	0.137162512	0.051178913	0.512570199	0.49355801	1.41379540401669e-11	-0.49355801	1.41379540401669e-11
ABCA1	red	-0.172759257	0.026028179	0.13895854	0.074180301	-0.107220515	0.169141324	-0.437549133	3.75316761407996e-09	-0.20826734	0.007088609	-0.074921134	0.337384299	-0.355025645	2.68661403163808e-06	0.341756804	6.5938031172593e-06	-0.156578671	0.043949241	0.271066591	0.000411762	-0.054636911	0.484457937	0.313268462	3.96327538363389e-05	0.239025244	0.001925837	-0.258831659	0.000759408	-0.443624249	2.1487121759428e-09	0.443624249	2.1487121759428e-09
ABCA11P	red	-0.32933139	1.47383873627782e-05	-0.110615497	0.155966216	-0.343655296	5.8133647472308e-06	-0.266975038	0.000506925	-0.062206376	0.425922555	0.240624141	0.001791316	0.032308993	0.679434685	0.040181155	0.60725638	-0.005094684	0.94805869	0.360510546	1.83143849109565e-06	0.015073949	0.847148769	0.088018795	0.259461948	0.168566874	0.029932625	0.355788218	2.54831897581826e-06	-0.065208697	0.403889098	0.065208697	0.403889098
ABCA12	turquoise	-0.247712168	0.001292086	-0.140800396	0.07038841	0.314942596	3.58436919892785e-05	-0.185371356	0.01679996	-0.206330712	0.007651832	-0.423445495	1.31421310002062e-08	-0.498966524	7.80243344607168e-12	0.451088596	1.06653938015465e-09	-0.097218627	0.212741114	0.010817514	0.889983717	-0.121080981	0.120195348	0.215006499	0.005405113	0.097567194	0.211097808	-0.032675105	0.676005781	-0.290718601	0.000144845	0.290718601	0.000144845
ABCA3	brown	0.023945375	0.759431624	-0.113993077	0.143639499	-0.468272311	1.99137610469033e-10	-0.063985516	0.412782999	0.180353269	0.020059593	0.505537104	3.73638021676749e-12	0.347181353	4.59055114432401e-06	-0.33112644	1.31496626269034e-05	0.195802968	0.011464798	0.232678966	0.00255524	0.141229888	0.069527245	-0.192470105	0.012979221	0.066365707	0.395581847	0.054988946	0.481643215	0.228352381	0.003085573	-0.228352381	0.003085573
ABCA4	green	0.199164536	0.010096969	0.122261757	0.116596115	0.091966021	0.238619265	0.084038672	0.281709797	0.098687882	0.205876043	-0.090961192	0.243810512	-0.034427389	0.659687454	-0.025390061	0.745401682	-0.046944493	0.548107509	-0.163414433	0.035404555	-0.031064906	0.691135289	-0.020087491	0.797271808	-0.12943808	0.09649454	-0.034488319	0.659122853	-0.00193614	0.980248831	0.00193614	0.980248831
ABCA5	blue	0.445576407	1.79195778909286e-09	0.403383479	7.09661261972439e-08	0.522868556	4.95910276382781e-13	0.744809426	1.2763534928857e-30	0.037714804	0.629506788	-0.212104146	0.006080527	0.378227749	5.05498215851939e-07	-0.361640768	1.69088864609019e-06	-0.143460738	0.065191097	-0.724151189	2.92344629920102e-28	-0.093987344	0.228411804	-0.44003659	2.99086383215678e-09	-0.577761655	3.64885048477545e-16	-0.007010752	0.928568706	0.447277745	1.52827370771672e-09	-0.447277745	1.52827370771672e-09
ABCA6	brown	-0.281391765	0.000240118	-0.451560396	1.01976821940636e-09	-0.735714818	1.48646177376768e-29	-0.192486505	0.012971359	0.242313391	0.001658539	0.851327867	8.30290361096193e-48	0.500070507	6.90202737966789e-12	-0.545228884	3.07413479901963e-14	0.072645806	0.352302299	0.570116229	1.08096566944259e-15	0.130049252	0.094918158	-0.093206383	0.232318425	0.244769548	0.001481445	-0.149051436	0.055288455	0.31867072	2.85948292028598e-05	-0.31867072	2.85948292028598e-05
ABCA7	blue	0.232933246	0.002526808	0.117557064	0.131450377	0.214290425	0.005565201	0.419803346	1.79975365715562e-08	0.118909552	0.127038579	-0.077931079	0.318277746	0.200147081	0.009725366	-0.299242977	8.98544308069082e-05	-0.00247415	0.97476204	-0.365042344	1.32722756118009e-06	0.438258206	3.51861395382418e-09	-0.030675121	0.694816454	0.030140328	0.699878707	-0.017431143	0.823609864	0.269386472	0.000448638	-0.269386472	0.000448638
ABCA8	brown	-0.22446099	0.003645443	-0.407345548	5.13089066294941e-08	-0.65901013	4.83105417985117e-22	0.047539558	0.543041506	0.285302494	0.000194674	0.909223767	2.62189717039496e-64	0.748267815	4.88198207880745e-31	-0.754872643	7.452376314288e-32	0.053627715	0.492575785	0.41972413	1.81202837179728e-08	0.156598434	0.043922248	-0.253687131	0.000973925	0.121404575	0.119200506	-0.176542305	0.022887785	0.546132076	2.73554135572613e-14	-0.546132076	2.73554135572613e-14
ABCB1	brown	-0.216094293	0.005169797	-0.355811036	2.54428706067737e-06	-0.604199376	6.79974232080155e-18	-0.069796253	0.371558954	0.212325548	0.006026469	0.737200404	1.00234684787613e-29	0.529330768	2.26704541136722e-13	-0.544208136	3.5060355051523e-14	0.043245138	0.580110489	0.412619679	3.31001611156176e-08	0.225279881	0.003520543	-0.085329551	0.274357839	0.223454684	0.003804388	-0.107655741	0.167407532	0.319599024	2.70179006234756e-05	-0.319599024	2.70179006234756e-05
ABCB4	brown	0.048875609	0.531752067	0.027181024	0.728124842	-0.373581701	7.13768761632947e-07	-0.07938073	0.309331295	0.081516315	0.296454506	0.360208864	1.87079463920812e-06	0.22027505	0.004348437	-0.2586493	0.0007662	0.036564291	0.640003002	0.186424277	0.016177756	0.314341695	3.71626858682011e-05	-0.165476602	0.03312065	0.010020063	0.898048328	-0.001697407	0.982683812	0.220717751	0.004268722	-0.220717751	0.004268722
ABCB6	turquoise	0.189669065	0.01438479	0.30250976	7.45321319227342e-05	0.480750156	5.54620232532645e-11	0.149036622	0.055312953	-0.182084886	0.018877794	-0.485985561	3.19386702683956e-11	-0.310544442	4.66131518746516e-05	0.337605525	8.66004869563061e-06	-0.217414137	0.004896626	-0.384513142	3.1425477346633e-07	-0.401017443	8.59604271497462e-08	-0.223783912	0.003751713	-0.486950758	2.8819409607559e-11	0.119322618	0.125714179	-0.13077815	0.093064937	0.13077815	0.093064937
ABCB7	red	-0.582977796	1.71099796659049e-16	-0.606703363	4.57387381724573e-18	-0.452528811	9.29893269303473e-10	-0.297393909	9.9786467045931e-05	0.115935035	0.136895515	0.430555122	7.03744465349829e-09	0.141047459	0.069891976	-0.037854052	0.628241378	0.155678513	0.045193472	0.549045378	1.87298217454335e-14	-0.013548049	0.862460148	0.03739481	0.632418796	0.190363614	0.014024399	-0.062881396	0.420909074	0.023951359	0.759373342	-0.023951359	0.759373342
ABCC1	turquoise	-0.207038681	0.007441486	-0.006950305	0.92918298	0.151905733	0.050732833	-0.314221609	3.74316931380562e-05	-0.286049017	0.000186966	-0.310479449	4.6793020204148e-05	-0.527031913	3.00066277453203e-13	0.526906117	3.04686655689944e-13	-0.1144948	0.141873412	0.104067008	0.182104283	-0.274062888	0.000352873	0.062882837	0.420898404	-0.145425304	0.061557918	0.035975316	0.645404188	-0.407552461	5.04413001689409e-08	0.407552461	5.04413001689409e-08
ABCC10	turquoise	0.290176002	0.000149239	0.4708569	1.53458454462949e-10	0.382119412	3.77060552774956e-07	0.045582941	0.559785221	-0.228125513	0.003115947	-0.45579329	6.79888136094821e-10	-0.339449607	7.67611251776052e-06	0.324811552	1.95797063121567e-05	-0.126802188	0.103532294	-0.344477184	5.50341470886322e-06	-0.019808095	0.800031869	0.038603672	0.62144791	-0.137021178	0.078345601	0.009376706	0.904562239	-0.282448285	0.000226955	0.282448285	0.000226955
ABCC2	grey	0.073115105	0.349192001	0.0919739	0.238578865	-0.022114559	0.777324208	-0.15718233	0.043130996	-0.015583317	0.842050016	-0.089832258	0.249736089	-0.198836773	0.010223687	0.129157881	0.097224153	-0.070406318	0.367382779	0.032897387	0.673927179	0.000884263	0.990978638	0.177651738	0.022031045	0.041600167	0.594614452	0.013204437	0.865915346	-0.181576027	0.019218656	0.181576027	0.019218656
ABCC3	turquoise	0.294590953	0.000116818	0.297592244	9.86739388923126e-05	0.492953191	1.50999387807071e-11	0.216419007	0.005101354	0.128126463	0.099947592	-0.475020257	1.00393752556476e-10	-0.2375195	0.002060857	0.223897905	0.003733628	-0.203584959	0.008518441	-0.469127441	1.82733073523047e-10	-0.115694583	0.137717176	-0.126652838	0.103942845	-0.338163103	8.35061064157102e-06	-0.114129316	0.143158288	-0.048526783	0.534688195	0.048526783	0.534688195
ABCC4	turquoise	-0.495352317	1.16209790473733e-11	-0.243107291	0.001599292	-0.051785425	0.507579299	-0.497013423	9.6822665986088e-12	-0.134512492	0.084017298	-0.258932156	0.000755688	-0.505830256	3.61430014699848e-12	0.603625871	7.44255273162829e-18	-0.060490255	0.438822823	0.359915104	1.90988989116121e-06	-0.007789049	0.920663428	0.349049014	4.04608584053583e-06	0.301736916	7.79183522601284e-05	0.165822635	0.032749923	-0.488717322	2.38580757910415e-11	0.488717322	2.38580757910415e-11
ABCC5	turquoise	0.018927747	0.808744598	0.222044694	0.004037592	0.216956936	0.004989753	-0.340568628	7.13170831091075e-06	-0.068525525	0.38035088	-0.445935614	1.73286441768731e-09	-0.660761966	3.44409850420231e-22	0.59389562	3.35326758762257e-17	-0.069913656	0.370753019	-0.037713382	0.629519713	-0.050430224	0.518765829	0.224340898	0.003664091	-0.04910663	0.529811996	0.043726206	0.575900106	-0.53925285	6.59560100486245e-14	0.53925285	6.59560100486245e-14
ABCD1	brown	0.362801405	1.55727833222259e-06	0.159466659	0.040149207	-0.340436117	7.19421114431846e-06	-0.174744251	0.024337202	0.192126274	0.013145011	0.292270809	0.000132931	0.083142421	0.286891419	-0.147650447	0.057645183	0.154233891	0.047251712	0.114458187	0.14200173	0.006103112	0.937796518	0.072223119	0.355118502	0.045172699	0.563327062	0.110186073	0.157588746	0.052540005	0.501405439	-0.052540005	0.501405439
ABCD3	blue	0.383944253	3.28204575885262e-07	0.311043569	4.52533139991579e-05	0.17620774	0.023151711	0.633603309	5.13179018797818e-20	0.154648313	0.046653423	0.07891782	0.31217005	0.573048746	7.15066283329735e-16	-0.488148906	2.53563771183308e-11	-0.073049533	0.349625545	-0.4781771	7.24958500830518e-11	-0.088325101	0.257801197	-0.500690261	6.44165690266773e-12	-0.476684665	8.45937576128432e-11	0.173064826	0.025761495	0.55514352	8.37480002239624e-15	-0.55514352	8.37480002239624e-15
ABCE1	turquoise	-0.068068272	0.383545259	0.245407909	0.001438336	0.36651065	1.19446708758165e-06	-0.227786216	0.003161877	-0.287610677	0.000171751	-0.570743917	9.89801367306864e-16	-0.568575129	1.34095295590231e-15	0.663537642	2.00536179330233e-22	-0.211992683	0.006107906	-0.126358247	0.104756411	-0.138782222	0.074551806	0.264330173	0.000578845	0.017615225	0.82177794	0.050721909	0.516347497	-0.474077074	1.10578948985564e-10	0.474077074	1.10578948985564e-10
ABCF1	turquoise	-0.327146524	1.69170263834954e-05	-0.286184678	0.000185596	-0.154317567	0.0471304	-0.610176412	2.62364128564464e-18	-0.012182763	0.876203576	-0.19024504	0.014085361	-0.569551391	1.16997087626566e-15	0.619636087	5.5743065305112e-19	0.126845376	0.10341381	0.418203662	2.06384278462161e-08	0.08084363	0.300471633	0.447497058	1.4971406326627e-09	0.386324401	2.73519216487735e-07	0.176301203	0.023077719	-0.572746856	7.46283617349378e-16	0.572746856	7.46283617349378e-16
ABCF3	turquoise	-0.099959295	0.200065312	-0.063650081	0.415241934	0.277391032	0.000296665	-0.27414243	0.000351421	-0.079382201	0.309322299	-0.500149475	6.84163851399931e-12	-0.620845801	4.55529271261172e-19	0.622240181	3.60566517068124e-19	-0.075781674	0.331848662	-0.011823533	0.879826039	0.006202815	0.936782427	0.291936757	0.000135415	0.098202702	0.208125173	0.199300873	0.010044668	-0.438933807	3.3083260041985e-09	0.438933807	3.3083260041985e-09
ABCG1	red	-0.454772582	7.50090354196132e-10	-0.352601856	3.17512350897721e-06	-0.31968453	2.68768460557936e-05	-0.613956342	1.42170116848e-18	-0.026543647	0.734258261	0.030766135	0.693956267	-0.429749697	7.55891734167831e-09	0.380248892	4.34317851425239e-07	0.131048924	0.092383866	0.562807854	2.97449874746927e-15	0.178546366	0.021360455	0.504698557	4.10811509186768e-12	0.563049954	2.87755735290182e-15	-0.037636877	0.630215414	-0.481056134	5.37154533763261e-11	0.481056134	5.37154533763261e-11
ABCG2	brown	-0.198898177	0.010199841	-0.31531404	3.50505244920618e-05	-0.203082921	0.008685975	-0.007232827	0.926312308	0.125460112	0.107267712	0.300304017	8.45810498742949e-05	0.202145735	0.009006543	-0.214039531	0.005622287	-0.118834702	0.127279716	0.167244974	0.031262839	0.138092641	0.076019256	-0.102463246	0.188970306	0.075582768	0.333122978	-0.187758443	0.015418248	0.143371283	0.065360616	-0.143371283	0.065360616
ABCG4	green	0.789826282	1.19311537746403e-36	0.573193147	7.00588496671509e-16	0.399239959	9.91776480810804e-08	0.589797216	6.22710009074697e-17	0.137293596	0.077748758	-0.194641886	0.01197375	0.245460782	0.001434817	-0.300933629	8.15903405399142e-05	-0.129650623	0.095943996	-0.708202495	1.3997544909774e-26	-0.167810595	0.030687632	-0.408245589	4.76364113183149e-08	-0.586632816	9.98290046333914e-17	-0.034605571	0.658036907	0.334557052	1.05530372725464e-05	-0.334557052	1.05530372725464e-05
ABHD10	turquoise	-0.082257246	0.292071211	0.097531641	0.211265001	-0.335725583	9.78530500151076e-06	-0.589628514	6.38660115641942e-17	0.195512996	0.01159009	-0.002230695	0.977244741	-0.403630169	6.95559297445434e-08	0.441011569	2.73483985369124e-09	0.251757448	0.001067807	0.348455836	4.21199007724439e-06	0.109503879	0.160192348	0.234859214	0.002320598	0.151905171	0.050733699	0.206206829	0.007689177	-0.418422601	2.02561321051971e-08	0.418422601	2.02561321051971e-08
ABHD11	turquoise	0.328965147	1.50840684675514e-05	0.335380491	1.000635015017e-05	0.411565211	3.61537030897219e-08	0.206974496	0.007460342	-0.105664512	0.175449095	-0.418223533	2.06034470245712e-08	-0.237812143	0.002033961	0.211957291	0.006116622	0.098972443	0.204565081	-0.446896996	1.58381441657026e-09	-0.054628387	0.484526207	-0.121975271	0.117461578	-0.308864914	5.14761771202914e-05	-0.014889617	0.848995506	-0.103371802	0.185057744	0.103371802	0.185057744
ABHD17A	blue	0.394998062	1.39055884003279e-07	0.267834939	0.000485382	0.177419175	0.022208312	0.540416531	5.69127926254237e-14	0.072455488	0.353568582	0.091733656	0.239812804	0.442794759	2.32023552671553e-09	-0.45580941	6.78832105922693e-10	-0.050828162	0.515468007	-0.431737584	6.33418094728866e-09	0.074302699	0.34139864	-0.39417838	1.48359618701389e-07	-0.337916717	8.4860333811574e-06	-0.07906185	0.311284982	0.499404503	7.43234505762304e-12	-0.499404503	7.43234505762304e-12
ABHD17B	black	0.177664864	0.022021076	0.12241876	0.116123927	0.61118409	2.23004988666372e-18	0.426089645	1.04355592764864e-08	-0.181738932	0.019108958	-0.489360409	2.22664009734492e-11	-0.088272919	0.258083606	0.114205297	0.142890447	-0.190712342	0.013846446	-0.530269606	2.02055428163817e-13	-0.16853619	0.029962947	-0.175926973	0.023375214	-0.299685009	8.7621198926863e-05	-0.056152815	0.472400483	0.057795919	0.45951842	-0.057795919	0.45951842
ABHD2	turquoise	-0.258341823	0.000777781	-0.088414582	0.257317426	-0.006277059	0.936027347	-0.247320029	0.001315972	0.049302585	0.528169197	-0.130276299	0.094337776	-0.300573842	8.32870065743212e-05	0.29146663	0.000138984	0.034100353	0.662721151	0.162827058	0.036078951	-0.097183346	0.212907951	0.082569874	0.290234736	0.055013614	0.481446307	-0.061108047	0.434153387	-0.295137947	0.000113294	0.295137947	0.000113294
ABHD3	black	0.165637066	0.032948294	0.173201283	0.02564316	0.643737885	8.41211925306127e-21	0.316531023	3.25659628865751e-05	-0.077338528	0.321982515	-0.629627061	1.024539717126e-19	-0.282274079	0.000229078	0.279926457	0.000259551	-0.067819973	0.385286685	-0.522233499	5.35085643577069e-13	-0.052697891	0.500118641	-0.022778336	0.77082303	-0.250915606	0.001111306	0.012460152	0.873408146	-0.085238909	0.274869793	0.085238909	0.274869793
ABHD4	turquoise	0.303631209	6.98629665335494e-05	0.13914875	0.073781207	0.309180747	5.05267807763109e-05	0.19688573	0.01100742	0.045520314	0.560325221	-0.235347985	0.002270756	-0.12234459	0.116346809	0.061447164	0.431602391	-0.156212913	0.044451305	-0.3157133	3.42163880125595e-05	-0.239957388	0.001846337	-0.299305506	8.95353213426789e-05	-0.35467385	2.75279165580668e-06	-0.054719547	0.483796427	0.025753303	0.741887016	-0.025753303	0.741887016
ABHD5	blue	0.155681676	0.045189049	-0.142890702	0.066277496	0.364085182	1.42121912900879e-06	0.842351025	6.89458487848413e-46	-0.086433103	0.268176623	0.096207376	0.217560361	0.69207858	5.41320523220808e-25	-0.641182644	1.33565013821324e-20	-0.174166186	0.024819622	-0.504714878	4.1005483440583e-12	-0.158595433	0.04126534	-0.494324869	1.30034300708014e-11	-0.343704836	5.79422298629463e-06	-0.204458249	0.008233829	0.661282886	3.11303710981663e-22	-0.661282886	3.11303710981663e-22
ABHD8	red	-0.218793252	0.004625077	-0.101248517	0.194295304	-0.426609128	9.97099214935131e-09	-0.456530398	6.33185842075999e-10	0.024442001	0.754599572	0.228571953	0.003056431	-0.159231637	0.040447768	0.188820146	0.014836252	0.175720062	0.023541109	0.437936372	3.62326566671994e-09	-0.00358658	0.963421185	0.077123465	0.323334015	0.091959166	0.238654416	0.323803614	2.08472521157935e-05	-0.163035379	0.035838535	0.163035379	0.035838535
ABI1	blue	0.118158687	0.129473573	0.06897195	0.377247825	0.631397999	7.5393804638561e-20	0.705887394	2.40199748907431e-26	-0.215663026	0.00526197	-0.307397698	5.6110437074376e-05	0.270443507	0.000425097	-0.252782217	0.001016965	-0.202259064	0.00896723	-0.60124451	1.08087224003072e-17	-0.038800021	0.619673725	-0.257432036	0.000812995	-0.262395083	0.000637305	-0.161637238	0.037478339	0.362858628	1.55095820556486e-06	-0.362858628	1.55095820556486e-06
ABI2	turquoise	0.184724436	0.017192482	0.340385938	7.21801496174192e-06	0.057728462	0.460043417	-0.307650395	5.52853359601957e-05	-0.124043079	0.111325717	-0.325507575	1.87472462952769e-05	-0.492064549	1.66294612849425e-11	0.500816112	6.35188268231161e-12	0.146757205	0.059190536	0.000438188	0.995529479	-0.203304369	0.008611719	0.007549885	0.923091865	-0.180267531	0.020119734	0.248411942	0.001250442	-0.341577718	6.67234068610591e-06	0.341577718	6.67234068610591e-06
ABI3BP	brown	-0.042216386	0.589161932	-0.163100318	0.035763869	-0.516765071	1.02314728228879e-12	0.077055293	0.323763178	0.14002409	0.071966952	0.741091479	3.52560039986823e-30	0.611272313	2.19847929762716e-18	-0.637632314	2.52085198099502e-20	0.119304684	0.125771456	0.270326299	0.00042765	0.004173287	0.957442708	-0.262532466	0.000632981	-0.03057237	0.695788038	-0.081964797	0.293796136	0.41307849	3.18503503599354e-08	-0.41307849	3.18503503599354e-08
ABL1	red	-0.465195122	2.70805764415113e-10	-0.427544224	9.18446513205616e-09	-0.765588528	3.09911585283627e-33	-0.465150139	2.72019300485397e-10	0.127114235	0.102678621	0.738851183	6.44894024188557e-30	0.247004851	0.001335463	-0.23878378	0.001946932	0.124432148	0.110199757	0.743360343	1.90046340734588e-30	0.08320529	0.286525885	0.117164083	0.132754089	0.313072322	4.01005382073293e-05	-0.140604198	0.070784678	0.073008316	0.349898231	-0.073008316	0.349898231
ABL2	turquoise	-0.177179613	0.022392197	-0.213195381	0.005818218	-0.089540453	0.251283802	-0.458509667	5.22609388707039e-10	-0.040800532	0.601723745	-0.138032356	0.076148647	-0.475006412	1.00536463055991e-10	0.39001909	2.05527155081818e-07	0.005251018	0.946467167	0.327282548	1.6772963581366e-05	0.032067437	0.681700636	0.354870953	2.71552527633745e-06	0.333786109	1.10903843432502e-05	-0.075533524	0.333438949	-0.364135461	1.4161279454151e-06	0.364135461	1.4161279454151e-06
ABLIM1	blue	0.24514723	0.001455799	-0.102542622	0.188626096	0.290288695	0.000148316	0.820860782	9.60853623195558e-42	0.068445814	0.380906573	0.188311508	0.015112635	0.707545038	1.63261982758055e-26	-0.740212508	4.47146405041797e-30	-0.150509038	0.052921529	-0.490055153	2.06626405312887e-11	0.013317151	0.864781659	-0.492889872	1.52042486756255e-11	-0.320277086	2.59182394069644e-05	-0.211052842	0.006343168	0.761714949	9.97356563827529e-33	-0.761714949	9.97356563827529e-33
ABLIM3	blue	0.108034209	0.165910627	-0.225833319	0.003438329	-0.031429568	0.687697921	0.679470263	8.01713437923509e-24	0.025023138	0.748957313	0.470455185	1.59823766544708e-10	0.827854774	4.98099211928305e-43	-0.839150628	3.11839274339268e-45	-0.04079011	0.60181665	-0.220322881	0.004339761	0.004609872	0.952995472	-0.481808149	4.96462969080248e-11	-0.20131193	0.009300503	-0.138548022	0.075047599	0.737432769	9.42204657871298e-30	-0.737432769	9.42204657871298e-30
ABO	blue	0.538092041	7.63652764287742e-14	0.368987585	9.98726450974888e-07	0.408926786	4.5026114634369e-08	0.6193293	5.86631179453378e-19	0.028094008	0.719369346	-0.159119927	0.040590331	0.287486863	0.000172914	-0.322238239	2.29702937314151e-05	-0.152835659	0.049317667	-0.620032411	5.21805834049605e-19	-0.185565715	0.016683565	-0.445109298	1.87171753501957e-09	-0.499197205	7.60533526799698e-12	0.006812126	0.930587326	0.42977259	7.54359396177782e-09	-0.42977259	7.54359396177782e-09
ABR	blue	0.337250992	8.86241605129234e-06	0.044037236	0.573185554	0.134517729	0.084005125	0.74586589	9.53208292384365e-31	0.039613451	0.612347116	0.28352549	0.000214228	0.75693491	4.09341757405515e-32	-0.7450734	1.18672692978096e-30	0.036592462	0.639745122	-0.434509439	4.9410120075637e-09	0.039779025	0.610860442	-0.54230412	4.47506059659662e-14	-0.345387333	5.17848770214231e-06	-0.093845654	0.229117117	0.762450435	8.00229437005693e-33	-0.762450435	8.00229437005693e-33
ABT1	turquoise	-0.103496339	0.184526105	-0.253906574	0.000963742	0.238234823	0.001995676	-0.076578784	0.326773249	-0.017745544	0.820481627	-0.339280488	7.76173647033992e-06	-0.301536456	7.88199189913769e-05	0.381287252	4.01580413290893e-07	-0.064959895	0.4056889	-0.047968532	0.539403882	-0.11343475	0.145624421	0.117135211	0.132850261	0.015954808	0.838335527	0.114190728	0.142941775	-0.158504722	0.041383033	0.158504722	0.041383033
ABTB2	blue	0.379564691	4.57267191065564e-07	0.186697449	0.016019646	0.180914213	0.01966994	0.407499409	5.0662396944461e-08	0.03794467	0.627418475	-0.030533599	0.69615478	0.214936619	0.005420552	-0.273160525	0.00036973	-0.104622005	0.179771456	-0.338960638	7.9261543425265e-06	-0.193587021	0.01245324	-0.321380207	2.42188794508791e-05	-0.410714841	3.88116242558704e-08	0.343889979	5.72321291377756e-06	0.296790663	0.000103243	-0.296790663	0.000103243
AC004692.5	green	0.507327895	3.04863987537232e-12	0.477344749	7.90194173131584e-11	0.387626596	2.47408947755553e-07	0.321722654	2.37130774807775e-05	-0.108917714	0.162455075	-0.341882466	6.53921886842581e-06	-0.026997752	0.729886709	0.049492189	0.526582094	-0.150745187	0.052546073	-0.509672016	2.33175789581075e-12	-0.125882811	0.106079966	-0.197295635	0.010838507	-0.33420356	1.07962891014928e-05	0.126535631	0.104265937	0.059918597	0.443168924	-0.059918597	0.443168924
AC007292.3	blue	0.663379303	2.06851639275833e-22	0.567296538	1.6021466317901e-15	0.52731875	2.89784543544378e-13	0.661214246	3.15480618810578e-22	-0.086404051	0.268338123	-0.285761763	0.000189897	0.21313373	0.005832764	-0.261676488	0.000660365	-0.103637488	0.183924905	-0.746588986	7.79919355325063e-31	-0.161997824	0.037049488	-0.354226261	2.8392315034558e-06	-0.546715567	2.53642375058084e-14	0.000906204	0.990754795	0.338394244	8.22542992629594e-06	-0.338394244	8.22542992629594e-06
AC007389.3	green	0.898798176	1.2597363438507e-60	0.548117931	2.11386853093033e-14	0.293378911	0.000124992	0.462566304	3.51288579999266e-10	0.269980532	0.000435264	-0.15521561	0.045844687	0.163077757	0.035789794	-0.289577639	0.000154229	-0.041576663	0.594822868	-0.621616384	4.0037738217362e-19	0.003439484	0.964920402	-0.392610206	1.67847185411018e-07	-0.451986871	9.79200027257232e-10	0.040046963	0.608458025	0.322226544	2.29868961939488e-05	-0.322226544	2.29868961939488e-05
AC012065.7	brown	0.179700246	0.0205216	-0.112221724	0.1500085	-0.333843	1.10498635801951e-05	0.313591728	3.88729617153691e-05	0.171135166	0.027485628	0.630170821	9.3266024310003e-20	0.702222753	5.58701363903007e-26	-0.721059164	6.32047151175876e-28	0.105181153	0.177443512	0.014744238	0.850452563	0.073544115	0.346363883	-0.406004021	5.72916545439004e-08	-0.182794134	0.018411446	-0.187574121	0.015521291	0.578876863	3.10690083314702e-16	-0.578876863	3.10690083314702e-16
AC068039.4	pink	0.57746984	3.80525984867639e-16	0.802981466	1.0680344200859e-38	0.119300653	0.125784335	0.05835476	0.455181898	0.012389283	0.874122195	-0.177202146	0.022374845	-0.122692471	0.115304296	0.034432778	0.659637512	-0.060711829	0.43714483	-0.347651856	4.44718432809455e-06	0.043672836	0.576366506	-0.070731284	0.36517011	-0.31492115	3.58899979392415e-05	-0.041688666	0.593829979	-0.040836085	0.601406849	0.040836085	0.601406849
ACAA1	blue	0.449850841	1.19930400835551e-09	0.117481388	0.131700663	0.40939203	4.33228956662875e-08	0.923819132	2.75837762438646e-70	0.149900317	0.053899594	0.024750555	0.751602181	0.67687138	1.37427296408209e-23	-0.685054616	2.47091223066832e-24	-0.141002869	0.069981361	-0.673112031	2.9677681333686e-23	-0.01522509	0.845635182	-0.523060646	4.84620423574673e-13	-0.417030378	2.28083215486306e-08	-0.155623419	0.045270571	0.71853808	1.1761169742367e-27	-0.71853808	1.1761169742367e-27
ACAA2	brown	0.034239268	0.661431848	-0.265631425	0.00054236	-0.4914826	1.771145110797e-11	0.109946659	0.15849883	0.223350691	0.003821164	0.645920897	5.64747283656073e-21	0.614405148	1.32122335049416e-18	-0.602181872	9.33571554650428e-18	0.242803625	0.001621722	0.2379004	0.002025912	0.074470189	0.340308462	-0.267654433	0.000489833	0.010635206	0.891826432	0.177731942	0.021970195	0.458772601	5.09405943533936e-10	-0.458772601	5.09405943533936e-10
ACACA	turquoise	0.240193161	0.001826707	0.276015497	0.000318805	0.421449827	1.56201633017855e-08	-0.01723069	0.825605791	-0.258488152	0.00077225	-0.487376006	2.75408185400589e-11	-0.426004914	1.05132838358693e-08	0.443566311	2.16028403000815e-09	-0.088855856	0.254940844	-0.303419176	7.07241944711902e-05	-0.332039591	1.24049861113991e-05	-0.016874619	0.829153961	-0.321378661	2.42211866729107e-05	-0.109900131	0.158676155	-0.274754091	0.000340445	0.274754091	0.000340445
ACACB	brown	-0.168556252	0.029943119	-0.298454531	9.39706216347548e-05	-0.790643054	8.99134986145214e-37	-0.164117316	0.034611575	0.294611918	0.000116681	0.917499939	1.45985410062869e-67	0.578963011	3.06847195836702e-16	-0.623990121	2.684374847168e-19	0.102208302	0.190078967	0.537877798	7.845401976741e-14	0.162199988	0.036810867	-0.172611609	0.026157884	0.134277344	0.084565387	-0.145617604	0.061211394	0.413789898	3.00016982068127e-08	-0.413789898	3.00016982068127e-08
ACAD10	green	0.58139532	2.15602326684912e-16	0.516206739	1.09244395473178e-12	0.239094676	0.001919809	0.374084075	6.87808691293497e-07	0.214353245	0.005550989	-0.144045783	0.064091268	0.145222813	0.061924546	-0.146799479	0.059116639	-0.004542155	0.953685174	-0.517501364	9.38266398628552e-13	-0.114172422	0.14300629	-0.304240673	6.74418864602283e-05	-0.493092838	1.48723416012586e-11	0.009551015	0.90279674	0.191651513	0.013376981	-0.191651513	0.013376981
ACAD8	brown	-0.293616072	0.000123352	-0.348188181	4.28894570759546e-06	-0.165227617	0.0333896	0.271186049	0.00040925	0.119515205	0.125100349	0.374056463	6.89211844051028e-07	0.513110747	1.56776291162666e-12	-0.427439349	9.26960969785081e-09	0.066668567	0.393424344	0.083434466	0.285196025	-0.005269622	0.946277786	-0.25207134	0.001051992	-0.02850646	0.715425798	-0.077447405	0.321299705	0.369885124	9.35666564195858e-07	-0.369885124	9.35666564195858e-07
ACADL	brown	0.035624526	0.64862995	-0.06379487	0.414179494	-0.273205642	0.00036887	-0.055468025	0.477826904	0.371256161	8.4661794910095e-07	0.253130909	0.001000178	0.167270998	0.031236173	-0.21009886	0.0065902	-0.029196719	0.708842917	0.133655	0.086029802	0.092442238	0.236186172	-0.057162149	0.464463989	0.082586859	0.290135181	0.011333995	0.884766518	0.127573557	0.101432154	-0.127573557	0.101432154
ACADM	blue	0.120462232	0.122115523	-0.110722317	0.155564566	-0.011185296	0.886268091	0.638781272	2.05432689672404e-20	0.095294481	0.221977238	0.351908965	3.32960050913611e-06	0.784581026	7.12619561473167e-36	-0.70074415	7.8256336068397e-26	0.038452546	0.622814947	-0.254580539	0.000933077	-0.009438702	0.90393426	-0.420466993	1.70001541769744e-08	-0.221495391	0.00413187	0.009053153	0.907840614	0.677671436	1.16486615701482e-23	-0.677671436	1.16486615701482e-23
ACADS	brown	0.197635682	0.010700117	-0.119312278	0.1257472	-0.369786606	9.42398159525527e-07	0.045691561	0.558849238	0.45838636	5.28914754149655e-10	0.474426243	1.06696827528956e-10	0.379064552	4.74771147151323e-07	-0.420827327	1.64811162072689e-08	-0.005392911	0.945022843	0.115568798	0.138148503	0.092522581	0.235777402	-0.177437264	0.022194479	0.002131372	0.978257676	-0.072013063	0.356523246	0.341919159	6.52336115605556e-06	-0.341919159	6.52336115605556e-06
ACADSB	blue	0.019401482	0.804053087	-0.049258102	0.528541898	0.147955482	0.057125133	0.432293867	6.02724514508567e-09	-0.004327877	0.955867836	0.12148018	0.118968992	0.434733184	4.8424579090914e-09	-0.363795199	1.45092455580299e-06	-0.306816222	5.80531683103718e-05	-0.261221287	0.000675368	-0.047354779	0.544612124	-0.246878016	0.001343381	-0.150345352	0.053183077	-0.134346425	0.084404075	0.323936268	2.06761153437865e-05	-0.323936268	2.06761153437865e-05
ACADVL	blue	0.506834353	3.22481916424133e-12	0.233161988	0.002501477	0.305830887	6.14899883453196e-05	0.723369265	3.55634048381974e-28	0.157254823	0.043033596	0.05888284	0.451105145	0.540182894	5.86257123455941e-14	-0.54912185	1.8543593378738e-14	-0.133528946	0.086328874	-0.581162798	2.23028619134449e-16	-0.064451552	0.40938092	-0.584299662	1.4091674666906e-16	-0.513036041	1.58141701799839e-12	-0.07513462	0.336005543	0.638305584	2.23620714088841e-20	-0.638305584	2.23620714088841e-20
ACAP1	magenta	0.057800044	0.459486326	0.006414297	0.934631761	-0.077308321	0.322172124	0.113733959	0.144558124	0.344800649	5.38578243715474e-06	0.072966785	0.350173125	0.175111682	0.02403477	-0.209982916	0.0066208	0.093548893	0.230599333	-0.089060503	0.25384382	0.737474595	9.31762349794783e-30	0.15494521	0.046228697	0.282340256	0.000228269	-0.030664295	0.694918801	0.20203208	0.009046122	-0.20203208	0.009046122
ACAP2	black	0.301658416	7.82702494803661e-05	0.418790482	1.96290515637479e-08	0.548151252	2.10471348824939e-14	0.382243207	3.73537527408125e-07	-0.236867255	0.00212197	-0.456433389	6.39150133235573e-10	-0.09128008	0.242154599	0.136226664	0.080107442	-0.191991098	0.013210696	-0.562189244	3.23689986765975e-15	-0.261983693	0.000650414	-0.278187966	0.0002845	-0.458718507	5.12095664975916e-10	0.021607208	0.78230378	0.036828101	0.63758983	-0.036828101	0.63758983
ACAT1	brown	-0.239921706	0.001849324	-0.478836583	6.77006306170252e-11	-0.590160311	5.89689595281696e-17	-0.022447174	0.774064537	0.322076981	2.32002211125314e-05	0.765839444	2.87090651110798e-33	0.609267884	3.03622303182087e-18	-0.54307497	4.05482260637744e-14	0.133316121	0.086835702	0.409104283	4.43688619694891e-08	0.064054597	0.412277658	-0.163742004	0.035033105	0.114527102	0.141760275	-0.158953153	0.040803952	0.421926064	1.49908903003596e-08	-0.421926064	1.49908903003596e-08
ACAT2	black	0.150503546	0.052930288	0.139462722	0.073126244	0.543219126	3.98061927782481e-14	0.220339272	0.004336791	-0.215547987	0.005286804	-0.545356064	3.02409746319431e-14	-0.245576821	0.001427122	0.346387372	4.84248106847202e-06	-0.106495168	0.172060461	-0.405912829	5.77217759997169e-08	-0.309781819	4.8765211033248e-05	-0.164011942	0.03472949	-0.305855835	6.14006638462113e-05	0.144451529	0.063337455	-0.068853441	0.378070055	0.068853441	0.378070055
ACBD3	blue	-0.241702326	0.001705497	-0.21651314	0.005081665	0.323121823	2.17481116346905e-05	0.251998732	0.001055631	-0.136908157	0.078594303	-0.189716036	0.014360165	0.041531217	0.595225964	0.008486734	0.913583513	-0.100742267	0.196546462	-0.14701593	0.058739464	-0.082864442	0.288511411	-0.021610488	0.782271566	-0.048405867	0.535707853	-0.09344324	0.231128657	0.107495771	0.168043256	-0.107495771	0.168043256
ACBD4	brown	0.374693338	6.57533772304307e-07	0.112298976	0.149726358	-0.380061828	4.40480520658723e-07	0.22734353	0.003222722	0.313022779	4.02195146234954e-05	0.585741978	1.13909130089267e-16	0.608877841	3.23223051807175e-18	-0.639402537	1.83846303478435e-20	0.04367505	0.576347154	-0.019671334	0.801383793	0.079806843	0.30673318	-0.372313878	7.83506880852798e-07	-0.183123644	0.018198206	0.014850275	0.849389755	0.524084479	4.28537179595781e-13	-0.524084479	4.28537179595781e-13
ACD	turquoise	-0.345841915	5.02309746825098e-06	-0.098967429	0.204588126	-0.29079243	0.000144256	-0.704167155	3.57571550105667e-26	-0.171216848	0.027410696	-0.044903174	0.565659824	-0.568821827	1.29557522231487e-15	0.58974246	6.27843850163246e-17	-0.052097429	0.50502174	0.517657251	9.21194620996961e-13	-0.075611417	0.332939245	0.351860043	3.3407732392906e-06	0.223415761	0.003810659	0.137299703	0.077735419	-0.552909391	1.12684748567476e-14	0.552909391	1.12684748567476e-14
ACE2	black	0.178036753	0.021740255	0.125886439	0.106069817	0.623511939	2.91030794198945e-19	0.503640332	4.62876706848124e-12	-0.164803021	0.033852513	-0.445959328	1.72903005773499e-09	-0.011777654	0.880288859	-0.012187453	0.876156302	-0.266427521	0.000521098	-0.582346652	1.87654568514095e-16	-0.104544156	0.180097346	0.032222516	0.680245565	-0.229485481	0.002937838	-0.099668725	0.201382725	0.183621942	0.017879807	-0.183621942	0.017879807
ACIN1	turquoise	0.162894483	0.03600099	0.322925754	2.20139012046913e-05	0.158911004	0.040858089	-0.197905969	0.010591231	-0.063797526	0.414160022	-0.330477883	1.3704013021708e-05	-0.440179934	2.9518230514163e-09	0.430507918	7.06702568654018e-09	-0.067412953	0.388151617	-0.098926268	0.204777396	-0.014556337	0.85233655	0.069073277	0.37654567	-0.080140541	0.304708573	-0.012211538	0.875913518	-0.369036486	9.95188828843337e-07	0.369036486	9.95188828843337e-07
ACKR1	brown	-0.196998351	0.010960782	-0.423431553	1.31580510472384e-08	-0.57659904	4.31192630865905e-16	0.081001413	0.299526178	0.233608241	0.00245272	0.814825718	1.11572138170917e-40	0.675333211	1.88570827941171e-23	-0.731225109	4.81304994340323e-29	0.082151179	0.292696037	0.359980888	1.90106800445203e-06	0.338038294	8.41895229131439e-06	-0.160845524	0.038434638	0.244961234	0.001468378	-0.217687187	0.004841754	0.497227715	9.45627681049798e-12	-0.497227715	9.45627681049798e-12
ACKR3	red	-0.507471796	2.99905682614213e-12	-0.208823036	0.006933957	-0.288714243	0.000161705	-0.630950642	8.14821642882694e-20	-0.207504992	0.007305762	0.070058638	0.369759246	-0.449677443	1.21913266900944e-09	0.377663163	5.27293273971462e-07	0.047907849	0.539917727	0.569789023	1.13168666445833e-15	-0.055055546	0.4811117	0.371477713	8.33009679527933e-07	0.272509494	0.000382352	-0.086902784	0.265574824	-0.451520223	1.02367222127298e-09	0.451520223	1.02367222127298e-09
ACKR4	red	-0.346039326	4.95700327882933e-06	-0.431912146	6.23627801589884e-09	-0.621138107	4.33784726210562e-19	-0.344418888	5.52487225055549e-06	0.252370611	0.001037113	0.594297191	3.15444712013136e-17	0.211163803	0.006314977	-0.270351957	0.00042709	0.077024768	0.323955466	0.596242819	2.34307996421303e-17	0.222337906	0.003988064	0.177581679	0.022084318	0.461725696	3.8159061326675e-10	-0.189979645	0.014222647	0.043547294	0.577464304	-0.043547294	0.577464304
ACLY	turquoise	-0.344870477	5.36070355433685e-06	-0.118490256	0.128393931	0.057068924	0.465193933	-0.624290263	2.55143012067883e-19	-0.184731112	0.017188391	-0.441888536	2.52272090155286e-09	-0.773077545	3.0305100421616e-34	0.830726848	1.42096922955456e-43	0.052714211	0.499985734	0.297829192	9.73600357222097e-05	-0.017954194	0.818407151	0.468501355	1.9460904849394e-10	0.312686031	4.10370422997216e-05	0.095260347	0.222143618	-0.707103143	1.81009622561781e-26	0.707103143	1.81009622561781e-26
ACN9	turquoise	-0.429433477	7.77366704837789e-09	-0.20670335	0.007540468	0.065130052	0.404457495	-0.413110437	3.17650346315811e-08	-0.203473982	0.008555226	-0.315948792	3.37331949247749e-05	-0.529854471	2.12615038825775e-13	0.617037988	8.57457275906016e-19	0.028873741	0.711920451	0.242674183	0.00163137	-0.224887555	0.003579892	0.273457492	0.000364102	0.142916903	0.06622724	0.094521806	0.225765113	-0.469578256	1.74619366318593e-10	0.469578256	1.74619366318593e-10
ACO1	brown	-0.19109944	0.013651229	-0.321436637	2.41348373447468e-05	-0.69535762	2.62501026235463e-25	-0.119267441	0.125890473	0.266022417	0.00053182	0.846470628	9.39708224011515e-47	0.587742688	8.46486313323319e-17	-0.573163539	7.03533469486326e-16	0.047844752	0.540452276	0.498177636	8.51466246376013e-12	0.051748668	0.507881046	-0.227636773	0.0031823	0.14929079	0.054893888	-0.261522941	0.000665391	0.336632556	9.22617677937775e-06	-0.336632556	9.22617677937775e-06
ACO2	brown	0.445978991	1.72585698542912e-09	0.122308709	0.116454751	-0.255925042	0.000874563	0.214857155	0.005438156	0.377797356	5.22033027035352e-07	0.441072253	2.71962387005282e-09	0.479752367	6.1548365213585e-11	-0.516407101	1.06706700930629e-12	0.108883937	0.162586186	-0.095045016	0.223195224	-0.101061401	0.195125165	-0.349876643	3.8249493639974e-06	-0.31960764	2.70036551203768e-05	-0.077996797	0.317868572	0.493936443	1.35665752737829e-11	-0.493936443	1.35665752737829e-11
ACOT11	blue	0.51059335	2.09739833257782e-12	0.369652011	9.51669514340335e-07	0.1972482	0.010857936	0.61123466	2.21189956868044e-18	0.051148147	0.512824041	0.13576187	0.081152827	0.496420202	1.03355528439254e-11	-0.542544106	4.33987683060372e-14	-0.056123562	0.472631598	-0.511733839	1.83884230543259e-12	-0.131731086	0.090685625	-0.498778571	7.96668177040665e-12	-0.525699919	3.5265181304355e-13	-0.14362546	0.064879887	0.529778364	2.14608339002325e-13	-0.529778364	2.14608339002325e-13
ACOT13	red	-0.466667731	2.3384812166054e-10	-0.33711548	8.94094233784153e-06	-0.288051963	0.000167666	-0.690205876	8.14883620061947e-25	-0.061493128	0.431257292	0.013784065	0.860088382	-0.496797175	9.91562929191216e-12	0.541415328	5.01237057680823e-14	0.075013512	0.336787255	0.552811219	1.1415813874477e-14	-0.222624498	0.003940182	0.330711464	1.35018643991292e-05	0.201945293	0.009076448	0.008611564	0.912317465	-0.521751756	5.66795154616866e-13	0.521751756	5.66795154616866e-13
ACOT7	turquoise	-0.249078502	0.001211921	-0.188110211	0.015223251	0.162708873	0.036215948	-0.365347192	1.29855710606359e-06	-0.247739207	0.001290453	-0.401667817	8.1560519644694e-08	-0.582203531	1.91620734874769e-16	0.612671469	1.75250668118279e-18	0.015802697	0.839856042	0.149255243	0.054952339	-0.045542636	0.560132723	0.413246199	3.14049277575199e-08	0.253857543	0.000966009	0.045256518	0.56260254	-0.501412836	5.94249096643877e-12	0.501412836	5.94249096643877e-12
ACOT8	blue	0.181115795	0.019531522	-0.088515093	0.256774769	0.224429109	0.003650385	0.460470088	4.31608653890473e-10	0.050868865	0.515131295	0.006145429	0.937366091	0.316712283	3.22104123712223e-05	-0.260022013	0.000716411	-0.094712512	0.224825997	-0.308355139	5.30439755707804e-05	-0.209323936	0.006797137	-0.459411577	4.78649422582159e-10	-0.343353763	5.93117468161614e-06	0.074426468	0.340592823	0.406082226	5.69252364610391e-08	-0.406082226	5.69252364610391e-08
ACOT9	red	-0.519986858	6.99342182105837e-13	-0.321287474	2.43575891659917e-05	-0.572115052	8.159818262329e-16	-0.773403492	2.73333519233172e-34	-0.036056846	0.644655398	0.313520755	3.90385906475369e-05	-0.305683065	6.20217588255365e-05	0.286601146	0.000181449	0.092461783	0.236086688	0.771013651	5.80243190665058e-34	0.082720673	0.289351654	0.518114363	8.72857444277818e-13	0.539730749	6.20843955181327e-14	-0.136114762	0.08035813	-0.432457478	5.93973297727981e-09	0.432457478	5.93973297727981e-09
ACOX1	blue	0.253504304	0.000982483	-0.058514159	0.453949184	0.419034156	1.92240172374249e-08	0.879500896	9.14151664368582e-55	0.015718665	0.84069628	0.005166467	0.947327892	0.611954855	1.96856969837633e-18	-0.622253199	3.59778390865126e-19	-0.14149534	0.068999293	-0.583462484	1.59363322595708e-16	-0.095586157	0.220559153	-0.475443874	9.61206536447442e-11	-0.362806548	1.55670935637703e-06	-0.047182522	0.546078312	0.688296945	1.23251390756288e-24	-0.688296945	1.23251390756288e-24
ACOX2	brown	-0.174659218	0.024407657	-0.377369235	5.38992441732834e-07	-0.618206827	7.06788373445722e-19	0.092337596	0.236719314	0.184953812	0.017052404	0.888170708	2.89469150334638e-57	0.770747198	6.30686890949081e-34	-0.744197256	1.51060317406445e-30	0.08885383	0.254951722	0.367005603	1.15264084284477e-06	0.054073353	0.48898225	-0.259773357	0.000725203	0.063722429	0.414710856	-0.171629484	0.027034821	0.52487949	3.89393966501404e-13	-0.52487949	3.89393966501404e-13
ACOX3	blue	0.37478791	6.52949982012118e-07	0.085376378	0.274093606	0.302997661	7.24659220472139e-05	0.883342374	7.55215904009544e-56	0.08450502	0.279038669	0.147002906	0.058762102	0.757109213	3.89022057690398e-32	-0.739089798	6.04899939643762e-30	-0.152766762	0.049421378	-0.584838414	1.30166784440949e-16	-0.011621717	0.881862236	-0.521117031	6.11376414710713e-13	-0.351821979	3.34949076457709e-06	-0.084795836	0.277381612	0.716727311	1.82958700981168e-27	-0.716727311	1.82958700981168e-27
ACP1	turquoise	-0.231893079	0.002644955	-0.052841165	0.49895244	0.216558391	0.005072224	-0.388321699	2.34465880062267e-07	-0.139832693	0.072360523	-0.520294754	6.74227113786435e-13	-0.657840353	6.04829937477914e-22	0.775447566	1.42523487408369e-34	-0.058510641	0.453976368	0.079768858	0.306964199	-0.179943728	0.020348275	0.299081539	9.06832506463164e-05	0.070767703	0.364922649	0.281968284	0.00023285	-0.547785693	2.20730091929427e-14	0.547785693	2.20730091929427e-14
ACP2	greenyellow	-0.412226795	3.42077237281346e-08	-0.525740523	3.50923816030452e-13	-0.472906199	1.24621101797888e-10	-0.479303054	6.44959322397026e-11	0.291775215	0.000136632	0.284891392	0.000199044	-0.124996506	0.108582376	0.069224263	0.375500878	0.282992201	0.000220443	0.586470368	1.02263115917178e-16	0.372603278	7.67037461424357e-07	0.491941281	1.68531560887019e-11	0.661858335	2.78353633388202e-22	-0.123163644	0.113903934	-0.243487937	0.001571575	0.243487937	0.001571575
ACP5	greenyellow	-0.218442731	0.004692783	-0.357618596	2.24347229594659e-06	0.247135019	0.001327382	0.017891004	0.819035271	0.077808394	0.31904252	-0.340145483	7.3331196669271e-06	-0.239451528	0.001889101	0.186685758	0.016026385	0.160325601	0.039073759	-0.024492147	0.754112187	0.396005844	1.28382028942905e-07	0.479795739	6.12708532667343e-11	0.504169466	4.36089051679915e-12	-0.099686843	0.201300397	-0.187951503	0.01531096	0.187951503	0.01531096
ACP6	brown	0.165688264	0.032893463	-0.085066736	0.275844021	-0.185514249	0.016714318	0.226991729	0.003271827	0.282248657	0.00022939	0.358950591	2.04379450675147e-06	0.426973382	9.65719139596056e-09	-0.422858751	1.38284295227031e-08	0.069553967	0.373225577	-0.044420116	0.56985221	-0.006427924	0.934493198	-0.358114508	2.1670542101639e-06	-0.189553671	0.014445444	0.041354257	0.596796702	0.324204767	2.03337747412792e-05	-0.324204767	2.03337747412792e-05
ACPP	blue	0.360075598	1.88843499619766e-06	0.201639055	0.009184178	0.648776979	3.33666765893979e-21	0.921929445	1.90162074958723e-69	-0.13310588	0.087338711	-0.227936954	0.003141397	0.491527325	1.76259290199529e-11	-0.457103567	5.99028927222274e-10	-0.268902179	0.000459822	-0.779947623	3.31628190978471e-35	-0.163180438	0.035671928	-0.482641934	4.54838333699492e-11	-0.489945758	2.09075185212074e-11	-0.101097488	0.194964917	0.545887875	2.82332447792134e-14	-0.545887875	2.82332447792134e-14
ACSBG2	green	0.547684517	2.23654427834843e-14	0.581283359	2.19147495115873e-16	0.182263669	0.018759285	0.026906248	0.730766899	-0.083647497	0.283963562	-0.225466869	0.003492569	-0.164692649	0.033973732	0.127389493	0.101930208	-0.115789017	0.137394034	-0.322518187	2.25762270645592e-05	-0.093102065	0.232843794	-0.06797525	0.384197103	-0.265996181	0.000532521	0.035170379	0.652815872	-0.11142521	0.15294102	0.11142521	0.15294102
ACSF2	purple	0.343303727	5.95094141093854e-06	0.077411624	0.321524	-0.075427971	0.334116864	0.256007978	0.000871066	0.487049006	2.85189904480603e-11	0.128960089	0.097741813	0.289930895	0.000151265	-0.314979538	3.57640578211418e-05	0.090204873	0.247769377	-0.1841221	0.017565093	0.200688048	0.009525969	-0.199576658	0.009939604	-0.057331055	0.463143086	0.192045687	0.013184135	0.276760083	0.000306637	-0.276760083	0.000306637
ACSL1	blue	0.137370997	0.07757985	0.06963535	0.372665256	0.193687637	0.012406789	0.397149577	1.1721960178915e-07	0.1287576	0.098274023	0.022867584	0.769950118	0.307810729	5.47677349981813e-05	-0.326808168	1.72804630854897e-05	-0.104480285	0.180365049	-0.282909739	0.000221419	-0.041330495	0.59700776	-0.259290899	0.000742546	-0.140227398	0.071550796	-0.274881899	0.000338192	0.311736011	4.34284360330739e-05	-0.311736011	4.34284360330739e-05
ACSL3	blue	0.209706891	0.00669416	0.043857023	0.574757657	0.013625162	0.861685093	0.446109365	1.70496001307995e-09	0.253637189	0.000976256	0.183027376	0.018260283	0.507130181	3.11806553534659e-12	-0.472223181	1.33594178163486e-10	-0.041163777	0.598489539	-0.227692666	0.003174648	-0.020682713	0.791400197	-0.374457544	6.69096520606534e-07	-0.214349854	0.005551755	0.101216543	0.194436923	0.438935361	3.30785653907858e-09	-0.438935361	3.30785653907858e-09
ACSL4	red	-0.583907389	1.49284659724821e-16	-0.399851559	9.4423920564751e-08	-0.450525803	1.12504428339214e-09	-0.613992842	1.41325785932769e-18	-0.041852958	0.592374909	0.190160218	0.014129112	-0.239947381	0.001847174	0.294216779	0.000119286	0.111218977	0.1537073	0.672398561	3.4303003109517e-23	0.072811628	0.351201329	0.409949378	4.13638996915519e-08	0.480964599	5.42322858953872e-11	0.217226136	0.00493473	-0.387055662	2.58548766507899e-07	0.387055662	2.58548766507899e-07
ACSL5	blue	0.28282002	0.000222485	0.069468253	0.373816281	-0.120462256	0.122115449	0.376157587	5.89890014812078e-07	0.360626133	1.81656946808085e-06	0.286435688	0.000183086	0.533219413	1.40409459427262e-13	-0.583651098	1.55011919928468e-16	0.064706086	0.407529804	-0.202840787	0.008767815	0.484640284	3.68376530678035e-11	0.029945354	0.701727595	0.214979719	0.005411025	-0.057659517	0.460580345	0.440492026	2.86851587239053e-09	-0.440492026	2.86851587239053e-09
ACSM3	purple	0.153447742	0.048404225	-0.079915966	0.30607014	-0.155787841	0.045040804	0.080773114	0.300894812	0.869165146	5.01583646429993e-52	0.13739279	0.077532346	0.209015059	0.006881219	-0.219259779	0.004536323	0.063227099	0.418354828	-0.033857514	0.664977362	0.176109901	0.023229385	-0.099627047	0.201572205	0.009498561	0.903327969	0.0684974	0.380546897	0.222468561	0.003966171	-0.222468561	0.003966171
ACSM5	brown	0.322115137	2.31456211714286e-05	0.115910468	0.136979293	-0.33065724	1.35485382740436e-05	0.008034336	0.918173577	0.219150546	0.004556966	0.357084777	2.32859430982541e-06	0.242639106	0.001633994	-0.366266464	1.21563120315269e-06	0.164262467	0.034449705	0.05695545	0.466083277	0.128064886	0.100112073	-0.08797093	0.259722124	-0.0017783	0.981858725	-0.030874724	0.692930492	0.230616831	0.002796741	-0.230616831	0.002796741
ACSS3	brown	-0.107255101	0.169003061	-0.30461763	6.59840453091653e-05	-0.292704332	0.000129771	0.002950199	0.969908129	0.112806987	0.147880969	0.336262236	9.45071597170916e-06	0.246783471	0.001349311	-0.322465879	2.26493712449364e-05	0.16614211	0.03241078	0.221297017	0.004166401	0.201609317	0.009194699	0.049300481	0.528186822	0.243445462	0.001574646	-0.024998559	0.749195688	0.214810313	0.005448558	-0.214810313	0.005448558
ACTA1	brown	-0.169591017	0.028935466	-0.158008252	0.042032177	-0.268989572	0.000457785	-0.078774579	0.313051895	-0.063231348	0.418323485	0.319494553	2.7191186667771e-05	0.206857966	0.007494684	-0.155564799	0.045352725	-0.004180889	0.957365257	0.212952558	0.005875697	-0.079765069	0.306987249	-0.069363486	0.374539062	0.019009994	0.80792959	0.007495145	0.923647781	0.089040196	0.253952529	-0.089040196	0.253952529
ACTA2	brown	-0.189916948	0.014255249	-0.319730844	2.68007356403266e-05	-0.638412194	2.19412106569259e-20	-0.130092236	0.094808066	0.13957283	0.072897672	0.786962775	3.18515306682635e-36	0.502266698	5.4009346179786e-12	-0.555610572	7.86878527907891e-15	0.121504581	0.118894347	0.493597981	1.40765175031105e-11	0.133083464	0.08739248	-0.217747192	0.00482977	0.142970211	0.066125083	-0.164885157	0.033762543	0.309391908	4.99012281576987e-05	-0.309391908	4.99012281576987e-05
ACTB	red	-0.416142022	2.45955274621136e-08	-0.319774116	2.6729806090234e-05	-0.443478498	2.17793726034024e-09	-0.281148454	0.000243248	-0.160227841	0.039194925	0.458495582	5.23325950699224e-10	0.199238851	0.010068431	-0.145225245	0.061920132	0.017659279	0.821339664	0.527709186	2.76338513763429e-13	0.105182801	0.177436683	0.093914398	0.228774729	0.334644997	1.04933298084214e-05	-0.114542677	0.141705751	0.016238042	0.835505899	-0.016238042	0.835505899
ACTC1	brown	-0.270541115	0.000422982	-0.426330864	1.02173057059189e-08	-0.720289305	7.64577171105118e-28	-0.206348654	0.007646437	0.143492611	0.065130783	0.823681707	2.95849853361288e-42	0.487077241	2.84332178438662e-11	-0.509543126	2.36650799780357e-12	0.218664717	0.004649802	0.577545799	3.76392782130009e-16	0.168093609	0.030403218	-0.111203955	0.15376323	0.232989332	0.002520576	-0.151527885	0.051317394	0.218777508	0.004628099	-0.218777508	0.004628099
ACTG2	brown	-0.263478748	0.000603929	-0.390368693	2.00007312577754e-07	-0.56958803	1.16398670268352e-15	-0.04304111	0.581900481	0.08829175	0.257981666	0.767753463	1.59679037907347e-33	0.560102426	4.29956086924924e-15	-0.559762746	4.50206494753062e-15	0.141965334	0.068072536	0.435164586	4.6577593153707e-09	0.090508678	0.246173819	-0.271113915	0.000410765	0.09128134	0.24214807	-0.12492403	0.108789037	0.356831062	2.37012016468888e-06	-0.356831062	2.37012016468888e-06
ACTL6A	turquoise	-0.12144574	0.11907441	0.241936777	0.001687339	0.215265069	0.005348326	-0.529072605	2.33980393739008e-13	-0.268020153	0.000480854	-0.601688034	1.00854337241196e-17	-0.835742336	1.50080922810305e-44	0.889626948	1.05091974731635e-57	-0.012482376	0.873184248	0.072344921	0.354305544	-0.126941325	0.103150967	0.418198633	2.06472907160418e-08	0.079624941	0.307840527	0.180138725	0.020210378	-0.76725166	1.86327976361833e-33	0.76725166	1.86327976361833e-33
ACTL8	green	0.701780106	6.18135369335435e-26	0.479830751	6.10477092833794e-11	0.284744788	0.000200624	0.29147017	0.000138957	0.161984423	0.037065351	-0.260823564	0.000688733	-0.007025515	0.928418693	-0.051968066	0.506081335	-0.042177351	0.589506647	-0.510838105	2.0390929107183e-12	-0.005014056	0.948879582	-0.111980841	0.150890839	-0.289600401	0.000154037	0.007662124	0.921952109	0.11520803	0.139391319	-0.11520803	0.139391319
ACTN1	red	-0.355070144	2.67835165719799e-06	-0.201968703	0.009068259	-0.627450205	1.48964607393601e-19	-0.616020953	1.01379926517346e-18	-0.075631484	0.332810582	0.49032404	2.00725046904125e-11	-0.070015134	0.370057268	0.061042253	0.434649317	0.068284791	0.382030634	0.715698042	2.34837308769569e-27	-0.08182737	0.294609043	0.144228075	0.063751695	0.270793298	0.000417562	-0.117479443	0.131707102	-0.257169227	0.000823436	0.257169227	0.000823436
ACTN2	brown	-0.099057513	0.204174334	-0.151856859	0.050808132	-0.660516464	3.61185779207622e-22	-0.225427283	0.003498475	0.0691953	0.37570116	0.757218664	3.76772987362743e-32	0.408625151	4.61645486102064e-08	-0.398924	1.01722549724459e-07	0.117042051	0.13316094	0.460226	4.420423046818e-10	-0.155842239	0.044965	-0.188333394	0.015100651	-0.03795574	0.627317975	-0.100593822	0.197210135	0.187663911	0.01547102	-0.187663911	0.01547102
ACTN4	blue	0.262550967	0.000632401	0.173117914	0.025715401	0.249726813	0.001175499	0.309649445	4.91481341443093e-05	-0.115932725	0.136903392	-0.121446164	0.119073112	0.05305056	0.497250612	-0.169108663	0.029401525	0.086416814	0.268267164	-0.278423238	0.000280998	0.034701268	0.657151116	-0.168113872	0.030382941	-0.144818543	0.062661868	-0.134468472	0.084119683	0.144843533	0.062616083	-0.144843533	0.062616083
ACTR10	brown	-0.258252019	0.000781193	-0.406176239	5.64877334102416e-08	-0.163858635	0.034901649	0.083958325	0.282171733	-0.047422106	0.544039583	0.308510094	5.25627356262169e-05	0.295384972	0.000111736	-0.265145233	0.000555736	0.019353267	0.804530252	0.199440344	0.009991413	-0.044286824	0.571011605	-0.098239072	0.207955967	0.148865326	0.055596868	-0.061689718	0.429783076	0.177573141	0.022090818	-0.177573141	0.022090818
ACTR1A	blue	0.172125175	0.026589127	-0.188652907	0.014926636	-0.019482218	0.803254236	0.579140048	2.99095095842738e-16	0.006776134	0.930953159	0.40064673	8.85693193274741e-08	0.750721349	2.44538661711584e-31	-0.690312239	7.9623689248225e-25	-0.067912729	0.384635589	-0.206154604	0.007704969	-0.042030915	0.590800637	-0.379879921	4.46553435433739e-07	-0.156584444	0.043941354	-0.156482931	0.044080199	0.656672142	7.56244261757153e-22	-0.656672142	7.56244261757153e-22
ACTR1B	green	0.47011045	1.65489367226545e-10	0.276102896	0.000317354	-0.143838584	0.064479034	0.133212022	0.087084471	0.241206641	0.001744475	0.197154182	0.010896537	0.264221981	0.000581978	-0.231755492	0.002660952	0.103432621	0.18479797	-0.153334066	0.048572797	-0.094334474	0.226690313	-0.326735077	1.73599348363901e-05	-0.339353976	7.72441977905595e-06	0.116634173	0.13452774	0.266204337	0.00052698	-0.266204337	0.00052698
ACTR2	turquoise	-0.164559735	0.034120196	-0.038166202	0.625408665	0.486534362	3.01270615092571e-11	0.278553755	0.000279073	-0.298962738	9.1297733524425e-05	-0.415406886	2.61755877799979e-08	-0.093536603	0.230660861	0.157101706	0.043239536	-0.14765487	0.057637614	-0.277261425	0.000298689	0.020996706	0.788307496	0.013175712	0.866204309	0.023017526	0.768484226	-0.056680318	0.468243474	-0.009791913	0.90035757	0.009791913	0.90035757
ACTR3	black	0.024674708	0.752338639	0.223277871	0.003832951	0.579313621	2.91680458415362e-16	0.297882717	9.7065509648388e-05	-0.403651686	6.94342157595529e-08	-0.478841422	6.76666018584657e-11	-0.136468882	0.079566973	0.200235876	0.009692386	-0.17903629	0.02100074	-0.411684243	3.57959070828486e-08	-0.053707277	0.491933183	-0.058683858	0.452638865	-0.180223871	0.020150419	-0.237298664	0.002081367	-0.046347483	0.553213216	0.046347483	0.553213216
ACTR3B	turquoise	-0.551334866	1.38716160451188e-14	-0.133626388	0.086097613	-0.201341396	0.009289971	-0.644677974	7.08850897618887e-21	-0.210164558	0.006572917	-0.146431005	0.059763302	-0.564453251	2.37347403420291e-15	0.636475772	3.09480835836864e-20	0.123718602	0.112271615	0.487427765	2.73890045593681e-11	-0.024589885	0.75316252	0.297072606	0.000101614	0.248501987	0.001245174	0.15680907	0.043635421	-0.574288475	5.99706349660986e-16	0.574288475	5.99706349660986e-16
ACTR5	turquoise	-0.113290402	0.146140965	0.077405126	0.321564744	0.15754725	0.04264257	-0.270324383	0.000427692	-0.170952199	0.027654112	-0.337813962	8.54312297365684e-06	-0.48984632	2.11325498523274e-11	0.514201475	1.38099229500948e-12	-0.125922244	0.105969693	0.042346733	0.588011512	-0.11148073	0.152735222	0.075565361	0.333234649	-0.055045075	0.481195245	0.135207497	0.082414001	-0.363438489	1.4882769552618e-06	0.363438489	1.4882769552618e-06
ACTR6	turquoise	-0.474221504	1.08956843401662e-10	-0.176148563	0.023198665	-0.114853648	0.140620421	-0.368813619	1.01140912445919e-06	-0.2668863	0.000509198	-0.057813201	0.459383969	-0.239417309	0.001892026	0.407534621	5.05155451224901e-08	0.022386943	0.774654524	0.302714235	7.36595702066357e-05	-0.096013824	0.21849156	0.262073168	0.000647542	0.153332096	0.048575724	0.068642329	0.379537488	-0.341931916	6.51785653218858e-06	0.341931916	6.51785653218858e-06
ACVR1	red	-0.576301394	4.49976820102317e-16	-0.259503154	0.000734869	-0.369221655	9.81901177677031e-07	-0.751955328	1.72193261637247e-31	-0.169022632	0.029485318	0.067068243	0.390587981	-0.476980144	8.20529124869767e-11	0.496546557	1.01929141598566e-11	0.033143027	0.671633034	0.688692632	1.13150849201654e-24	-0.127669073	0.101174455	0.325610275	1.86272804699171e-05	0.316630197	3.23709730092207e-05	0.078473604	0.314910109	-0.586596526	1.00367814090125e-16	0.586596526	1.00367814090125e-16
ACVR2A	blue	0.269596216	0.000443873	0.261373207	0.000670326	0.17665812	0.022797029	0.382009609	3.80211962557221e-07	-0.049730321	0.524592207	-0.003292593	0.966417668	0.320436334	2.56661629634292e-05	-0.223376297	0.003817027	-0.119862066	0.124000644	-0.31708084	3.14987041376306e-05	-0.310372365	4.70907974605626e-05	-0.386899818	2.61671945767883e-07	-0.441766238	2.5513195501006e-09	0.073173619	0.348805415	0.264502412	0.000573889	-0.264502412	0.000573889
ACVR2B	green	0.568694282	1.31884558273397e-15	0.528014805	2.6623890913007e-13	0.106977108	0.170116776	0.032009528	0.682244294	0.135323026	0.082149887	-0.212408326	0.006006368	-0.138529498	0.075086926	0.094578156	0.225487334	0.08380865	0.283033617	-0.274977225	0.00033652	-0.13734789	0.077630244	-0.02063458	0.791874586	-0.250485205	0.001134167	0.125686285	0.106630895	-0.08011548	0.304860316	0.08011548	0.304860316
ACVR2B-AS1	brown	0.454153624	7.96019908180772e-10	0.141327273	0.069333177	-0.249211225	0.001204382	0.08496739	0.276407227	0.290666049	0.000145265	0.307965088	5.42737222747173e-05	0.239954019	0.001846618	-0.382823655	3.57434397758083e-07	0.281641253	0.000236947	-0.046585314	0.551176495	0.0914604	0.241221714	-0.251796836	0.001065811	-0.163711048	0.035068066	-0.10647714	0.172133486	0.211006058	0.006355087	-0.211006058	0.006355087
ACVRL1	brown	0.092814016	0.234298807	-0.240930841	0.001766513	-0.611711536	2.04769602193962e-18	0.030054131	0.700695875	0.212732275	0.005928278	0.784406299	7.55682045439661e-36	0.606325364	4.85710779286017e-18	-0.671202704	4.36889211901057e-23	0.129326722	0.096783986	0.320608418	2.53963659748881e-05	0.050297397	0.519868999	-0.242351136	0.001655678	0.032580653	0.676889753	-0.071776942	0.358106432	0.461560134	3.87849770838373e-10	-0.461560134	3.87849770838373e-10
ACYP1	turquoise	-0.383042653	3.51533064162355e-07	0.0174225	0.8236959	-0.038226258	0.624864297	-0.533099185	1.42517820970725e-13	-0.302058944	7.64902377322722e-05	-0.268788168	0.000462492	-0.578283021	3.38488402958531e-16	0.665414198	1.3866668552847e-22	0.113064268	0.146952971	0.289157876	0.000157823	-0.135568696	0.081590514	0.30873314	5.18772187032577e-05	0.105140791	0.177610805	0.168523519	0.029975475	-0.603661747	7.40065656116538e-18	0.603661747	7.40065656116538e-18
ADA	turquoise	-0.305977611	6.09663977666373e-05	-0.261749544	0.000657986	-0.175919346	0.023381311	-0.553309182	1.06873758913972e-14	0.278114721	0.000285598	-0.124425223	0.110219718	-0.486679051	2.96662869947219e-11	0.507608618	2.95264035245314e-12	0.033321086	0.669971942	0.379038962	4.75683734647181e-07	0.006227758	0.936528749	0.381888102	3.83728614327678e-07	0.264983955	0.00056024	-0.015409879	0.843785397	-0.454393006	7.77943232455205e-10	0.454393006	7.77943232455205e-10
ADAM10	turquoise	-0.318441528	2.89972945824281e-05	-0.003783123	0.961418191	0.414145999	2.91155163982798e-08	-0.127685279	0.101130783	-0.385733009	2.86229384195471e-07	-0.554935287	8.61050117404605e-15	-0.478208857	7.2257579720142e-11	0.546695675	2.54297309903006e-14	-0.253278007	0.000993172	-0.047200113	0.545928491	-0.117437013	0.131847596	0.384745391	3.08724349728419e-07	0.207375642	0.007343188	-0.07095182	0.363673207	-0.456855807	6.13569320934983e-10	0.456855807	6.13569320934983e-10
ADAM11	green	0.850756563	1.10945659229688e-47	0.576204872	4.56238045690679e-16	0.271316161	0.00040653	0.41937747	1.86669790087372e-08	0.166855643	0.031664072	-0.143693555	0.064751589	0.134105838	0.084966943	-0.254125259	0.000953692	-0.068642326	0.379537513	-0.586002499	1.09602153575965e-16	-0.071023013	0.363190794	-0.328535894	1.54989690760508e-05	-0.476134771	8.95267200760983e-11	0.016508227	0.8328086	0.279802669	0.000261258	-0.279802669	0.000261258
ADAM12	turquoise	-0.428374845	8.53621289142577e-09	-0.222366752	0.003983221	0.021354098	0.784791341	-0.539962955	6.02840266298323e-14	-0.198112204	0.010508806	-0.324556168	1.98938050867994e-05	-0.637218488	2.71310821441885e-20	0.603010776	8.19801634519675e-18	0.004819916	0.950856388	0.371256347	8.46606392182729e-07	0.015498918	0.842894403	0.419958905	1.77588197917222e-08	0.440385394	2.89672075459457e-09	-0.03859984	0.621482554	-0.638996449	1.97689124664747e-20	0.638996449	1.97689124664747e-20
ADAM15	blue	0.152353	0.050048029	0.089542751	0.251271587	0.310214999	4.75316290081784e-05	0.302309566	7.53957977298709e-05	-0.033371408	0.669502781	-0.166007533	0.032553277	0.060458699	0.439062099	-0.084311872	0.280142896	-0.109868487	0.158796837	-0.342651567	6.21435993934592e-06	0.046243767	0.554102558	-0.026690756	0.732841131	-0.145423999	0.061560275	-0.025739978	0.742015852	0.222631638	0.003938996	-0.222631638	0.003938996
ADAM17	turquoise	-0.19122286	0.013589495	0.064280519	0.410627544	0.402416326	7.67640589271967e-08	-0.283706275	0.000212158	-0.401725029	8.11839859544685e-08	-0.649827463	2.74560971628855e-21	-0.705989641	2.3456487308028e-26	0.757154785	3.83875043845428e-32	-0.241384567	0.001730392	-0.031098363	0.690819653	-0.205333268	0.007957142	0.328213945	1.58172032804731e-05	0.109822448	0.158972544	0.189516603	0.014464975	-0.540548283	5.59684454790234e-14	0.540548283	5.59684454790234e-14
ADAM23	turquoise	-0.216577965	0.005068146	-0.022985196	0.768800223	-0.023756007	0.761276594	-0.428785056	8.23255073595634e-09	-0.239051828	0.001923527	-0.14139074	0.069206938	-0.463524499	3.19583776760571e-10	0.478820886	6.78111050191536e-11	-0.080074967	0.305105728	0.238955588	0.001931901	-0.324095736	2.04721409605669e-05	0.007982659	0.918698081	-0.154296673	0.047160667	0.007527417	0.923320033	-0.405150437	6.14410651502135e-08	0.405150437	6.14410651502135e-08
ADAM28	magenta	0.104964428	0.178343168	0.202851288	0.008764251	-0.11609105	0.136364399	-0.095794051	0.219552341	0.436338278	4.18898489294937e-09	-0.028456089	0.715907	-0.052810749	0.499199897	-0.040098588	0.607995618	0.078378999	0.315495676	-0.015429535	0.843588688	0.637557887	2.55441634501514e-20	0.353958285	2.89221237059097e-06	0.390199698	2.02657597408708e-07	0.054227138	0.487745408	-0.062721706	0.422092004	0.062721706	0.422092004
ADAM9	turquoise	-0.158970939	0.040781125	-0.067110782	0.390286824	0.094523372	0.225757392	-0.13402414	0.085158762	-0.091051441	0.243341071	-0.123939338	0.111627456	-0.228799632	0.003026476	0.165962569	0.032601005	-0.145809153	0.060867815	0.09793351	0.209380644	-0.129777325	0.095616992	0.138385645	0.075392907	0.119593808	0.124850484	-0.213369287	0.005777362	-0.184409302	0.017386561	0.184409302	0.017386561
ADAMDEC1	greenyellow	-0.264539107	0.000572838	-0.117515092	0.131589146	-0.005773836	0.941146317	-0.386764765	2.64407623216804e-07	-0.091858217	0.239172482	-0.288968371	0.00015947	-0.475490265	9.5663549566085e-11	0.4215512	1.54841208199101e-08	0.206727094	0.007533421	0.209174285	0.00683776	0.518040461	8.80501485835489e-13	0.643454948	8.8558843629513e-21	0.697852906	1.50346666315667e-25	-0.013764203	0.860287937	-0.413048549	3.19305077679468e-08	0.413048549	3.19305077679468e-08
ADAMTS1	brown	-0.256416599	0.000854025	-0.312290195	4.2017992214768e-05	-0.612129428	1.91365018812828e-18	-0.196318954	0.011244792	0.17061063	0.027971004	0.714341458	3.25781813024096e-27	0.415594563	2.57631705069224e-08	-0.45457308	7.6460719276874e-10	-0.023874771	0.76011935	0.504550434	4.17741000789454e-12	0.099642658	0.201501215	-0.115474822	0.138471424	0.165846842	0.032724121	-0.116548156	0.134817352	0.271745745	0.000397667	-0.271745745	0.000397667
ADAMTS3	red	-0.446290505	1.67633087446688e-09	-0.450665476	1.11024199432678e-09	-0.497061221	9.63140974548615e-12	-0.425286851	1.11947268746219e-08	0.031866198	0.683590572	0.326617222	1.74888048314184e-05	-0.03313071	0.671747988	0.061344793	0.432371561	0.091826291	0.239336487	0.588185444	7.92438888883378e-17	0.000731525	0.992536834	0.110654845	0.155818174	0.280659387	0.000249655	0.265745236	0.000539272	-0.122719483	0.115223655	0.122719483	0.115223655
ADAMTS5	brown	-0.280045418	0.000257921	-0.377460934	5.35316208549036e-07	-0.748644535	4.39259492025446e-31	-0.250950584	0.001109467	0.109038949	0.161985133	0.842036	8.01068233079498e-46	0.455330619	7.10884925079319e-10	-0.493664643	1.39746320932386e-11	0.076748838	0.325696973	0.626122923	1.86883050275777e-19	-0.016103878	0.83684599	-0.139997496	0.072021534	0.172387679	0.026355657	-0.101953784	0.191190502	0.257886173	0.000795238	-0.257886173	0.000795238
ADAMTS8	brown	-0.199684921	0.009898625	-0.354872134	2.71530339994667e-06	-0.506640374	3.29673764505573e-12	0.013115918	0.866805863	-0.0219122	0.779309257	0.712857327	4.65059923626309e-27	0.528575004	2.48650927533535e-13	-0.545560578	2.94529380871312e-14	0.118636294	0.127920614	0.350937218	3.55831805787966e-06	-0.02168242	0.781565029	-0.23268374	0.002554704	0.027952938	0.720719859	-0.124840205	0.109028442	0.314292475	3.72727248484521e-05	-0.314292475	3.72727248484521e-05
ADAMTS9	brown	0.13788639	0.076462674	0.080602512	0.301920248	-0.4448699	1.91391265081724e-09	-0.092263064	0.237099564	0.192541909	0.01294483	0.464875435	2.79544993755991e-10	0.286645571	0.000181011	-0.357910978	2.19811283099548e-06	-0.059193604	0.448715664	0.22800513	0.003132173	0.103534044	0.184365367	-0.161316118	0.037863768	0.040493503	0.604463491	-0.035227701	0.652286924	0.213583841	0.005727309	-0.213583841	0.005727309
ADAMTSL2	red	-0.438968379	3.29789779546079e-09	-0.480150582	5.90454587537802e-11	-0.484346208	3.80017627952405e-11	-0.293458342	0.000124441	0.218624034	0.004657653	0.394262048	1.47383286137244e-07	0.075823443	0.331581463	-0.127517989	0.10158231	0.485896696	3.22417831549382e-11	0.498716393	8.02175321958987e-12	0.26724415	0.00050009	0.182714287	0.018463443	0.353917666	2.90032467023245e-06	-0.050917183	0.514731739	0.010208745	0.896139221	-0.010208745	0.896139221
ADAMTSL3	brown	-0.323576167	2.11437942558063e-05	-0.442860888	2.3060902333801e-09	-0.828495757	3.77243987897303e-43	-0.245462711	0.001434689	0.212578789	0.005965163	0.949462103	1.930696356625e-84	0.556325214	7.15172327739083e-15	-0.567040869	1.66003416944342e-15	0.09600731	0.218522946	0.652743999	1.59145935993177e-21	0.074253176	0.341721399	-0.139652445	0.072732763	0.204611693	0.008184701	-0.121828193	0.117907831	0.319491707	2.71959229383652e-05	-0.319491707	2.71959229383652e-05
ADAMTSL4	blue	0.624774091	2.35057191306042e-19	0.474805608	1.02628617136935e-10	0.407017768	5.27127190266907e-08	0.683848129	3.19343653841751e-24	0.023879144	0.760076748	-0.134654369	0.083687989	0.352232954	3.25650014873552e-06	-0.412947457	3.22025836672493e-08	-0.10371647	0.183589124	-0.66905969	6.72026238578927e-23	-0.12511516	0.108244708	-0.375290111	6.29115765506367e-07	-0.462165226	3.65444301212216e-10	-0.09579273	0.219558728	0.491461776	1.77514071488271e-11	-0.491461776	1.77514071488271e-11
ADAP1	brown	0.315426153	3.4814384536606e-05	0.031660974	0.685519959	-0.255283089	0.000902067	0.043396599	0.578783336	0.202469107	0.008894768	0.359366041	1.98505691547141e-06	0.239926998	0.00184888	-0.336068822	9.57003627432242e-06	0.152677054	0.049556686	0.03720844	0.634117411	-0.102908552	0.187045177	-0.217653964	0.004848401	-0.206404853	0.007629559	-0.099823575	0.200679877	0.177057901	0.022486123	-0.177057901	0.022486123
ADAP2	turquoise	-0.231784314	0.002657593	-0.056064846	0.473095674	0.00601366	0.938706425	-0.493759778	1.38304681448588e-11	-0.073456113	0.346942833	-0.249109979	0.001210129	-0.560695098	3.96730103331144e-15	0.479568239	6.27401402937959e-11	-0.068082138	0.383448152	0.264973358	0.000560537	0.192762455	0.012839699	0.630067591	9.49459167465749e-20	0.521554485	5.80300888560014e-13	-0.161057678	0.038176386	-0.497962513	8.71958438582624e-12	0.497962513	8.71958438582624e-12
ADAR	cyan	-0.246253137	0.001383019	0.113437544	0.145614435	-0.066072312	0.397678661	-0.666293072	1.16556063135089e-22	-0.154846902	0.046368972	-0.317106153	3.1450371360388e-05	-0.71649965	1.93363413369358e-27	0.701890667	6.02733295877607e-26	0.058513714	0.453952622	0.31505971	3.55918053678268e-05	0.14184996	0.068299092	0.750208043	2.82781758892414e-31	0.359665901	1.94366385111563e-06	0.051560809	0.509424675	-0.714631283	3.0382595628298e-27	0.714631283	3.0382595628298e-27
ADARB1	brown	-0.074228003	0.34188554	-0.224392365	0.003656089	-0.716682489	1.84962765392471e-27	-0.155073049	0.046046812	0.19468353	0.011955158	0.852144512	5.47484489166647e-48	0.535417806	1.06803873693606e-13	-0.563476242	2.71430120253876e-15	0.144452478	0.0633357	0.48131073	5.23029182430176e-11	-0.004586219	0.953236371	-0.274182722	0.000350688	-0.01228477	0.875175405	-0.062261352	0.425512951	0.353625246	2.95936700906916e-06	-0.353625246	2.95936700906916e-06
ADAT1	turquoise	-0.469635784	1.73609420998315e-10	-0.177096416	0.022456364	-0.155887256	0.04490235	-0.535073965	1.11487514295841e-13	-0.142940429	0.06618214	-0.107200723	0.169220486	-0.465355695	2.66516535347402e-10	0.502759978	5.11024752645132e-12	-0.003062319	0.968765076	0.413315413	3.12228505857308e-08	0.036880926	0.63710707	0.389046062	2.21668689927706e-07	0.379780942	4.49891309119523e-07	0.026756851	0.732204724	-0.518945893	7.911741417158e-13	0.518945893	7.911741417158e-13
ADCK3	brown	-0.003492391	0.964381154	-0.081364495	0.297358012	-0.55872464	5.18031001568373e-15	-0.301213107	8.029479117921e-05	0.44597125	1.72710550855252e-09	0.441005818	2.7362861116531e-09	0.153836417	0.047831528	-0.115027915	0.140014985	0.101843611	0.19167312	0.348030946	4.33477407904153e-06	0.069714673	0.37211961	-0.003674814	0.962521954	0.076600079	0.326638352	0.154994514	0.046158477	0.033135342	0.671704761	-0.033135342	0.671704761
ADCK4	pink	0.527026919	3.00248399608301e-13	0.720500689	7.25686848649836e-28	0.35447346	2.79117768559981e-06	0.262693034	0.000627963	-0.056988897	0.46582104	-0.328519658	1.55148721016243e-05	-0.077847458	0.318798879	0.029465014	0.706289997	-0.090223123	0.247673324	-0.505708797	3.66440323583197e-12	-0.136522485	0.079447766	-0.100836153	0.196127551	-0.353287172	3.0290513160039e-06	-0.052684725	0.500225877	0.000600887	0.9938696	-0.000600887	0.9938696
ADCY3	turquoise	-0.291461684	0.000139022	-0.046226571	0.55425008	-0.122788591	0.115017538	-0.686728031	1.72762040691672e-24	-0.207397059	0.007336979	-0.262695366	0.00062789	-0.709833764	9.53724082759367e-27	0.724658822	2.57326938936421e-28	-0.035986418	0.645302203	0.397231458	1.16457208329114e-07	-0.035961044	0.645535294	0.48720641	2.80440064929269e-11	0.32590202	1.82904275451974e-05	0.201340396	0.009290328	-0.66136323	3.06483388604604e-22	0.66136323	3.06483388604604e-22
ADCY6	brown	0.485154734	3.48837956162333e-11	0.090448391	0.246489872	-0.207439151	0.007324791	0.384825613	3.06835799547867e-07	0.440876417	2.7690236873641e-09	0.415941238	2.50177319907707e-08	0.595723746	2.5370241026796e-17	-0.674844182	2.08441784283529e-23	0.061938041	0.427925075	-0.186058437	0.016391629	0.164703374	0.033961937	-0.312721427	4.09503834314151e-05	-0.121209137	0.119800584	0.008481678	0.913634797	0.530633708	1.9321544988366e-13	-0.530633708	1.9321544988366e-13
ADCY7	blue	-0.163594293	0.035200192	-0.011045883	0.887676268	0.23452891	0.002354841	0.191885576	0.013262173	-0.223323051	0.003825634	-0.154247638	0.047231764	0.073368338	0.347520891	-0.050690146	0.51661056	-0.034189064	0.661897692	-0.127470395	0.101711061	0.196199902	0.011295221	0.200739402	0.009507229	0.249905463	0.001165641	-0.227520887	0.003198219	0.020824171	0.790006491	-0.020824171	0.790006491
ADD1	brown	0.019715604	0.800946105	-0.1414264	0.069136091	-0.531111544	1.82183500223996e-13	0.195633675	0.011537801	0.11140921	0.153000365	0.820076011	1.328562738904e-41	0.770678779	6.44320813267986e-34	-0.798191567	6.19217297702942e-38	0.053680406	0.492150167	0.236735782	0.002134487	0.082992279	0.287765657	-0.345626263	5.09625411680122e-06	-0.024983411	0.749342599	-0.078410298	0.315301866	0.576642494	4.28515077802494e-16	-0.576642494	4.28515077802494e-16
ADD2	turquoise	0.125478591	0.107215571	0.105068335	0.177911417	0.004943079	0.949602255	-0.203125068	0.008671799	-0.05889608	0.451003196	-0.180070221	0.020258731	-0.314465203	3.68879101239262e-05	0.303191336	7.16607096348819e-05	0.077177652	0.322993143	0.008218704	0.916302627	-0.05057477	0.517566686	0.049648946	0.525271768	-0.077733723	0.319508578	0.256179784	0.000863863	-0.258620417	0.000767282	0.258620417	0.000767282
ADD3	brown	0.085886577	0.271225876	0.156590627	0.043932909	-0.071511521	0.359891298	0.049113637	0.529753212	0.101238198	0.194340999	0.078945592	0.311999262	0.076182624	0.329289432	-0.10514456	0.177595179	-0.084700869	0.277921994	-0.019718345	0.800919005	-0.001874886	0.980873581	-0.217995639	0.004780432	-0.200217785	0.009699097	0.058273463	0.455811327	0.086333109	0.26873277	-0.086333109	0.26873277
ADH1B	brown	-0.079871365	0.30634103	-0.335201856	1.01226205104539e-05	-0.518105561	8.73764523082574e-13	0.232696314	0.002553291	0.297084006	0.000101548	0.824107288	2.47228889069697e-42	0.808850494	1.15940662543777e-39	-0.823654302	2.9928507342243e-42	0.032667463	0.67607728	0.228465598	0.003070515	0.188128625	0.015213103	-0.316320857	3.29828393418117e-05	0.025150764	0.747719966	-0.162655011	0.03627853	0.660703197	3.483547858534e-22	-0.660703197	3.483547858534e-22
ADH1C	purple	-0.056272256	0.47145746	-0.080054601	0.305229143	-0.140561589	0.070870975	-0.037438811	0.632018048	0.341392941	6.75430261830257e-06	0.161940519	0.037117363	0.070598043	0.366076338	-0.139034449	0.07402082	-0.126420922	0.104582905	0.06352049	0.416194198	0.165794673	0.032779748	0.10675227	0.17102152	0.117811788	0.130610597	-0.114108834	0.143230555	0.066642352	0.393610813	-0.066642352	0.393610813
ADH5	red	-0.444085181	2.05875844068086e-09	-0.349568159	3.90599738266463e-06	-0.695813268	2.37202351494261e-25	-0.493526138	1.41871271013782e-11	0.03530556	0.651568754	0.64145435	1.27184006051891e-20	0.162709214	0.036215553	-0.130320768	0.094224436	0.039444935	0.613861828	0.693217315	4.21476518162547e-25	0.050678143	0.516709986	0.059177768	0.448837255	0.282936228	0.000221105	0.044440601	0.56967412	-0.027173934	0.728192972	0.027173934	0.728192972
ADH7	blue	0.233828251	0.002429	0.186573044	0.016091483	0.702104109	5.74057395588235e-26	0.689106623	1.03452842702959e-24	-0.220293734	0.004345046	-0.37533691	6.26937505973025e-07	0.167237133	0.031270876	-0.169847967	0.02868978	-0.306492934	5.91604052967554e-05	-0.681652086	5.07759352205206e-24	-0.247024096	0.001334266	-0.401500852	8.2668998646441e-08	-0.48455716	3.71631509414683e-11	-0.18643802	0.016169769	0.329056328	1.49972968854548e-05	-0.329056328	1.49972968854548e-05
ADI1	turquoise	-0.156814054	0.043628653	-0.18868842	0.014907402	-0.091556713	0.240724464	-0.205932643	0.007772408	0.20251362	0.008879479	-0.046417104	0.552616619	-0.155744965	0.045100625	0.195870749	0.011435683	0.00067029	0.993161554	0.165493641	0.033102313	0.081223502	0.298198726	0.184264075	0.01747664	0.188628159	0.014940051	0.123250033	0.113648624	-0.164831035	0.033821805	0.164831035	0.033821805
ADIPOQ	brown	-0.077156992	0.323123078	-0.207047031	0.007439036	-0.415351633	2.62982078993195e-08	-0.077410465	0.321531265	0.169290716	0.029224876	0.458327163	5.31967873565105e-10	0.269559746	0.000444699	-0.360359881	1.85099405969507e-06	-0.031061771	0.691164868	0.286528204	0.000182169	0.250220857	0.00114842	-0.009113151	0.90723257	0.190324845	0.014044306	-0.076328064	0.328364235	0.245302127	0.001445399	-0.245302127	0.001445399
ADIPOR1	blue	0.29625368	0.000106413	-0.036468282	0.640882172	0.62687355	1.64410673467538e-19	0.72884084	8.89705223453298e-29	-0.025862616	0.740830352	-0.372078964	7.97123202677858e-07	0.235079329	0.002298031	-0.21622147	0.005142893	-0.089550123	0.251232409	-0.650314562	2.50762783596201e-21	-0.05764145	0.460721104	-0.199380648	0.010014176	-0.211783933	0.006159477	0.075520381	0.33352331	0.360530064	1.82891956588172e-06	-0.360530064	1.82891956588172e-06
ADIPOR2	blue	0.354690525	2.7496201592467e-06	0.106149493	0.173464691	0.417860897	2.1250914530281e-08	0.588836551	7.19032023803952e-17	0.127347181	0.102044971	-0.229020464	0.002997675	0.235825029	0.002223049	-0.208038616	0.007153149	-0.142156907	0.067697706	-0.539226628	6.61751061577294e-14	-0.124164265	0.110974047	-0.287527338	0.000172533	-0.355766203	2.55221483914826e-06	0.121961482	0.117503359	0.364882038	1.34254510318536e-06	-0.364882038	1.34254510318536e-06
ADIRF	blue	0.243766798	0.001551549	-0.096038458	0.218372885	0.022197764	0.77650842	0.675650101	1.76699459866402e-23	0.136339508	0.079855283	0.391361181	1.85099867674122e-07	0.769392848	9.61789417503604e-34	-0.798274098	6.00989120489258e-38	-0.144937856	0.062443517	-0.301786816	7.76954345379941e-05	0.010732944	0.890838453	-0.4766576	8.48302648258406e-11	-0.290522848	0.000146416	-0.190959703	0.01372142	0.761682682	1.00702031704655e-32	-0.761682682	1.00702031704655e-32
ADK	black	0.232955954	0.002524283	0.133014668	0.087557662	0.769888687	8.24385286785532e-34	0.655613698	9.25131901192925e-22	-0.344379776	5.53931297833323e-06	-0.534920204	1.13646128962351e-13	0.068661089	0.379406953	0.017079961	0.827107347	-0.29603948	0.000107703	-0.689970601	8.5766579002365e-25	-0.278597309	0.000278433	-0.203075537	0.008688461	-0.337193051	8.8959112814104e-06	-0.106845889	0.170644368	0.207202276	0.007393617	-0.207202276	0.007393617
ADM	black	0.140768558	0.07045259	0.109033867	0.16200481	0.556266088	7.20854597003768e-15	0.259607846	0.00073111	-0.202064953	0.009034659	-0.441567113	2.59855432897831e-09	-0.239228715	0.001908222	0.135159422	0.082524107	-0.358492481	2.11048020112067e-06	-0.365310964	1.30193308970868e-06	-0.288446342	0.000164092	-0.053866405	0.490649292	-0.2614951	0.000666306	-0.269149489	0.000454079	-0.007353306	0.925088431	0.007353306	0.925088431
ADM2	green	0.792289557	5.0639275651279e-37	0.394738417	1.41940713307212e-07	0.107448681	0.168230731	0.406489699	5.50522069401823e-08	0.349785508	3.84872545488095e-06	0.044428834	0.569776412	0.273672582	0.000360075	-0.41472162	2.77360116278711e-08	-0.019257073	0.805482466	-0.454611606	7.61782839364357e-10	0.072601174	0.352599003	-0.36493903	1.33708015391522e-06	-0.351845645	3.34406799349391e-06	-0.016908822	0.828812985	0.401950316	7.97174211906146e-08	-0.401950316	7.97174211906146e-08
ADNP	turquoise	-0.258908231	0.000756572	0.185046993	0.016995783	0.095993621	0.218588921	-0.297014586	0.000101947	-0.374529711	6.65537195911398e-07	-0.302048606	7.65356998702416e-05	-0.404535941	6.46052270954895e-08	0.538767688	7.01266563760367e-14	-0.05605674	0.473159762	0.09685509	0.214464725	-0.149301555	0.054876197	0.11277512	0.14799622	-0.017435861	0.823562901	0.26048032	0.000700462	-0.449328672	1.25997931667619e-09	0.449328672	1.25997931667619e-09
ADNP2	pink	0.13205959	0.089876737	0.374470762	6.68443234180738e-07	0.219117453	0.004563236	0.070348113	0.367779964	-0.149114541	0.055184203	-0.213634423	0.005715566	-0.113004455	0.147168317	0.143307468	0.065481765	-0.057812102	0.459392519	-0.227203762	0.003242151	-0.099413679	0.202544233	-0.017722136	0.820714431	-0.161657673	0.037453923	-0.074035764	0.343140666	-0.00686883	0.930011003	0.00686883	0.930011003
ADO	turquoise	-0.396184169	1.26576985004054e-07	-0.169124768	0.029385861	-0.26922994	0.000452225	-0.600991099	1.12444890031575e-17	-0.173766297	0.025158129	-0.042654866	0.585296088	-0.400590495	8.89716520267169e-08	0.551056284	1.43895721222815e-14	0.113377525	0.145829033	0.463298941	3.2678808726706e-10	-0.079777755	0.30691008	0.307768166	5.49046950961282e-05	0.249043861	0.001213896	0.290056881	0.00015022	-0.507239309	3.07955847837518e-12	0.507239309	3.07955847837518e-12
ADORA2B	turquoise	-0.030492378	0.696544766	0.173467564	0.025413584	0.575382302	5.13163477123648e-16	-0.180636483	0.019862035	-0.330024921	1.41042000064158e-05	-0.767307094	1.83181477623085e-33	-0.744314137	1.4628318569908e-30	0.774717135	1.80005575138051e-34	-0.25011143	0.001154368	-0.220794783	0.004254987	-0.291762968	0.000136724	0.244972594	0.001467607	-0.081765211	0.294977219	0.029842879	0.702700045	-0.521088958	6.13424969122179e-13	0.521088958	6.13424969122179e-13
ADORA3	green	0.571618961	8.75124006927088e-16	0.313410317	3.92976402843847e-05	0.074212722	0.341985203	0.302420894	7.49143620529228e-05	0.187264416	0.01569578	0.033469213	0.668591298	0.219166557	0.004553935	-0.325579847	1.86627486692167e-05	0.008228902	0.916199152	-0.329574471	1.45131006314134e-05	0.162528176	0.036426259	-0.094467227	0.226034395	0.000826109	0.991571903	-0.079515153	0.308510132	0.238469415	0.001974711	-0.238469415	0.001974711
ADPGK	turquoise	0.119104996	0.126410599	0.39744569	1.14484934306657e-07	0.257352162	0.000816155	-0.317662519	3.04054923029058e-05	-0.019618226	0.801908942	-0.573341601	6.86002744521542e-16	-0.675491756	1.82536751683287e-23	0.627088668	1.58473494924508e-19	-0.065819259	0.399492483	-0.095512231	0.22091796	0.120422988	0.122238106	0.431503439	6.4678288145928e-09	0.148343518	0.056469167	0.092500314	0.235890645	-0.553699233	1.01486335224305e-14	0.553699233	1.01486335224305e-14
ADPRM	red	-0.481601936	5.07313770880229e-11	-0.61332879	1.57482839900647e-18	-0.250439972	0.001136594	-0.124224401	0.110799861	0.129497076	0.096341474	0.241486465	0.001722373	0.146129334	0.060297045	-0.01941377	0.803931488	-0.023460551	0.76415784	0.349325929	3.97077887974293e-06	0.030659465	0.694964465	0.072818712	0.351154345	0.192765988	0.01283802	0.246571204	0.001362711	0.042793847	0.58407321	-0.042793847	0.58407321
ADRA2A	brown	-0.219372847	0.004515044	-0.373724102	7.06316747509874e-07	-0.492732933	1.54658033147445e-11	-0.142124182	0.067761615	0.089671292	0.250589021	0.501926161	5.61091388151072e-12	0.274796875	0.000339689	-0.35512491	2.66821614166036e-06	0.261543118	0.000664729	0.402891102	7.38632483263042e-08	0.44062126	2.8346873790977e-09	0.100742163	0.196546925	0.424910374	1.1568799589905e-08	-0.031037917	0.691389944	0.156448267	0.044127695	-0.156448267	0.044127695
ADRA2B	green	0.616647075	9.14539029407152e-19	0.223258958	0.003836018	0.185998636	0.016426822	0.366242952	1.21768779415179e-06	0.234685405	0.00233856	-0.047658756	0.542029515	0.174041851	0.024924451	-0.27578265	0.000322701	-0.068127872	0.383127976	-0.410387448	3.98841650513665e-08	-0.051957543	0.506167584	-0.235556445	0.002249796	-0.2991738	9.0208713773546e-05	0.087403318	0.262821139	0.315679569	3.42861304635516e-05	-0.315679569	3.42861304635516e-05
ADRA2C	pink	0.273845657	0.000356864	0.372392326	7.79009489033032e-07	0.094695666	0.224908841	-0.038457914	0.622766367	-0.042380026	0.587717837	-0.161142308	0.038073777	-0.198482404	0.010362268	0.125584987	0.106915743	-0.135918023	0.080800399	-0.136492142	0.079515229	-0.082226675	0.292251211	-0.096519409	0.216065103	-0.22073591	0.004265481	0.014394342	0.85396146	-0.10362162	0.183992418	0.10362162	0.183992418
ADRB2	blue	0.160059434	0.039404394	0.006126031	0.937563399	0.331431741	1.28961096249777e-05	0.48976999	2.13068794303983e-11	-0.027952371	0.720725285	-0.060600168	0.437989989	0.328238489	1.57927272035663e-05	-0.324733989	1.96746032799147e-05	-0.260998899	0.000682811	-0.388344395	2.34054403632725e-07	0.039143236	0.616577748	-0.028835539	0.712284776	-0.062901625	0.420759361	-0.204932849	0.008082717	0.407745869	4.96430714143131e-08	-0.407745869	4.96430714143131e-08
ADRBK1	green	0.842980408	5.10380175409006e-46	0.726507025	1.61323299744219e-28	0.487442972	2.73445552132522e-11	0.503972064	4.45901707297073e-12	0.117752405	0.130806003	-0.39407394	1.49587045934994e-07	0.014538694	0.852513496	-0.118848237	0.127236086	-0.102538294	0.188644854	-0.744880686	1.25152303212769e-30	0.034554572	0.658509158	-0.226027443	0.003409905	-0.449443451	1.24639306213751e-09	0.026453202	0.735129971	0.239823678	0.001857554	-0.239823678	0.001857554
ADRBK2	red	-0.315524817	3.46078132646194e-05	-0.238547476	0.00196778	-0.275567868	0.000326334	-0.458747251	5.10664694679636e-10	-0.001459266	0.985112922	0.045073797	0.564182536	-0.320653854	2.53255767816695e-05	0.242010666	0.001681653	0.112735207	0.148140665	0.411130715	3.74891269465246e-08	0.324311132	2.01996416239164e-05	0.45014224	1.16668109336721e-09	0.466435795	2.3932636977166e-10	-0.069954385	0.370473675	-0.302082603	7.63862896255364e-05	0.302082603	7.63862896255364e-05
ADRM1	turquoise	-0.06693577	0.39152673	0.030154167	0.699747538	0.236332608	0.002173288	-0.304915161	6.48542974884827e-05	-0.199458917	0.00998434	-0.450796342	1.09654372216288e-09	-0.624877678	2.30962451360771e-19	0.614182162	1.37024466363218e-18	0.007245861	0.926179894	0.017573659	0.822191503	-0.103892781	0.182841182	0.272370238	0.000385103	0.081145844	0.298662454	-0.002868697	0.970739069	-0.527643435	2.78559550848568e-13	0.527643435	2.78559550848568e-13
ADSL	turquoise	-0.246156853	0.001389221	-0.027612331	0.723984161	-0.178518059	0.021381401	-0.64779927	3.99781476913891e-21	-0.128938914	0.09779736	-0.170751669	0.027839781	-0.574626754	5.7152307357895e-16	0.674872246	2.07247866509584e-23	0.03160295	0.686065827	0.385152555	2.99252759051891e-07	-0.163109315	0.035753535	0.301097594	8.08279085508553e-05	0.109227847	0.161254936	0.096777102	0.214835782	-0.595040292	2.81646715436808e-17	0.595040292	2.81646715436808e-17
ADSS	turquoise	-0.298031778	9.62496691275726e-05	0.082878052	0.288431958	0.103293395	0.185393031	-0.554830667	8.73134971454947e-15	-0.364860687	1.34459789397128e-06	-0.385292048	2.96072246480449e-07	-0.693867128	3.65198328175724e-25	0.760592794	1.3934817648962e-32	-0.103602288	0.184074697	0.207533115	0.007297647	-0.183919169	0.017692199	0.392858737	1.64603120220471e-07	0.125926531	0.105957709	-0.072529065	0.353078698	-0.691936018	5.58502555053762e-25	0.691936018	5.58502555053762e-25
ADTRP	purple	0.434629873	4.88772576039274e-09	0.197333644	0.01082296	-0.038552145	0.621913865	0.006366324	0.935119577	0.600047116	1.30241423188637e-17	-0.0858221	0.271587159	-0.033047513	0.672524727	-0.009906736	0.899195267	0.132626835	0.088493545	-0.158778866	0.041028204	0.18807411	0.015243163	0.020819888	0.79004868	0.031727848	0.684891026	0.185397334	0.016784362	0.040568956	0.603789674	-0.040568956	0.603789674
AEBP1	red	-0.560541164	4.05110861818146e-15	-0.453336221	8.60855822518152e-10	-0.670263945	5.27820223125811e-23	-0.632705487	6.00408619856732e-20	0.036838189	0.637497619	0.494465861	1.28046839092241e-11	-0.089602565	0.250953808	0.013269131	0.865264619	0.119764893	0.124307968	0.833260605	4.60733704232971e-44	0.15802565	0.042009285	0.255479901	0.000893552	0.508953878	2.53188948871815e-12	-0.087357622	0.263071719	-0.299819459	8.6952302419805e-05	0.299819459	8.6952302419805e-05
AEN	turquoise	0.224931074	0.003573264	0.293933169	0.00012119	0.164489563	0.034197737	-0.204702119	0.008155871	0.019902645	0.799097559	-0.34274014	6.17794595888431e-06	-0.424500319	1.19899223864076e-08	0.383561207	3.37928854372617e-07	-0.100414318	0.198014834	-0.097019858	0.213682289	-0.006845437	0.930248762	0.147738325	0.057494963	-0.039819792	0.610494648	-0.057617471	0.46090796	-0.317859954	3.00426237290757e-05	0.317859954	3.00426237290757e-05
AES	brown	0.24174464	0.001702207	0.24068578	0.001786306	-0.12569913	0.106594818	0.296852776	0.000102882	0.043284527	0.579765216	0.354511138	2.78392160411744e-06	0.487213822	2.80218310019924e-11	-0.485631092	3.31644584526343e-11	0.026799014	0.731798847	-0.137856454	0.076527204	-0.021019756	0.788080594	-0.446246176	1.6832939365934e-09	-0.325820954	1.83834463376796e-05	-0.065684847	0.400457919	0.434986738	4.73306436351093e-09	-0.434986738	4.73306436351093e-09
AF007147	brown	0.314628917	3.65266308005087e-05	0.123364321	0.113311551	-0.438102418	3.56890247762852e-09	0.085653555	0.272533108	0.16998356	0.028560849	0.552973926	1.11726319042214e-14	0.477592241	7.70225014437035e-11	-0.575506501	5.04144182212912e-16	0.07691763	0.324630944	0.078895107	0.312309773	0.418755717	1.96875026727904e-08	-0.144100916	0.063988411	0.092449411	0.236149659	-0.050661333	0.516849252	0.365836262	1.25379017647118e-06	-0.365836262	1.25379017647118e-06
AF070581	brown	-0.119850443	0.124037374	-0.052456013	0.502090692	-0.640206956	1.59170275021665e-20	-0.327671225	1.63676728806635e-05	0.191887228	0.013261366	0.52566825	3.54005317026093e-13	0.182838029	0.018382915	-0.184046701	0.017612226	0.119934684	0.123771362	0.477987112	7.39372764474005e-11	0.088215884	0.25839252	-0.039081305	0.617135904	0.078724727	0.313359184	0.272045898	0.000391582	0.040450791	0.604845067	-0.040450791	0.604845067
AF090939	pink	0.381033114	4.09367607299613e-07	0.733131075	2.9313200860871e-29	0.208732182	0.006959035	-0.223135705	0.003856057	-0.064079511	0.412095496	-0.467002701	2.26149920064895e-10	-0.532111113	1.61052644174286e-13	0.520756737	6.38180796162649e-13	-0.078863726	0.312502885	-0.233994225	0.002411244	-0.115320069	0.139004446	0.144860489	0.062585033	-0.220821685	0.004250199	0.080177892	0.304482506	-0.372884943	7.51325834294685e-07	0.372884943	7.51325834294685e-07
AF198444	blue	0.202984567	0.008719136	0.279495863	0.000265534	0.241175904	0.001746919	0.320712323	2.52347568759014e-05	-0.026455288	0.735109861	-0.113379309	0.14582265	0.143013698	0.066041844	-0.152505641	0.049816088	-0.08318031	0.286671083	-0.331465293	1.28685287053366e-05	-0.04533959	0.561884913	-0.187931839	0.015321858	-0.196078687	0.01134677	-0.051605347	0.509058493	0.194208869	0.01216858	-0.194208869	0.01216858
AFAP1	red	-0.634787303	4.16886148134957e-20	-0.571749085	8.59218375046123e-16	-0.721499238	5.66717975445441e-28	-0.499134876	7.65810881195473e-12	-0.033594424	0.667425121	0.658746297	5.08265625345532e-22	0.136838056	0.078748879	-0.152950909	0.049144587	0.229505616	0.002935271	0.803158487	9.99943955533274e-39	0.056488027	0.469756497	0.125532944	0.10706232	0.403601403	6.97189729136051e-08	-0.071058655	0.362949425	-0.116989029	0.133338012	0.116989029	0.133338012
AFF4	blue	0.156439457	0.044139773	-0.07893299	0.312076753	0.493223795	1.46619317504962e-11	0.679647585	7.72612711148539e-24	-0.178968885	0.021049918	-0.194644109	0.011972757	0.316042289	3.35431397016822e-05	-0.305373318	6.31500548024988e-05	-0.201301365	0.009304281	-0.523459233	4.6198598100933e-13	-0.113173947	0.146558708	-0.230437714	0.002818663	-0.263830247	0.000593455	-0.040736108	0.602298163	0.428832321	8.19823864782349e-09	-0.428832321	8.19823864782349e-09
AFG3L2	turquoise	0.203496163	0.008547863	0.117028713	0.133205469	0.328460284	1.55731585374497e-05	-0.004814135	0.950915256	0.065458833	0.402084423	-0.439247541	3.21484561026263e-09	-0.393819464	1.52618624586468e-07	0.36148241	1.70994326523014e-06	-0.011478968	0.883302959	-0.257113382	0.000825671	-0.032224308	0.68022876	0.136744701	0.078955112	-0.03356652	0.667684937	0.023038752	0.768276777	-0.201269301	0.009315757	0.201269301	0.009315757
AFTPH	green	0.624755837	2.35786099199971e-19	0.40495862	6.24124395092271e-08	0.366962962	1.15618854679173e-06	0.438864629	3.32928840611258e-09	0.312568485	4.132607175158e-05	-0.288729008	0.000161574	0.089259049	0.252782619	-0.114372119	0.142303722	0.00823228	0.916164882	-0.597292544	1.99411914580146e-17	0.165846641	0.032724335	-0.289678929	0.000153374	-0.314743045	3.62767485256228e-05	0.232401042	0.002586647	0.275517458	0.000327192	-0.275517458	0.000327192
AGA	blue	0.0366738	0.639000814	-0.029262093	0.708220559	0.500717299	6.42226615273552e-12	0.669079789	6.69328732300894e-23	-0.10899809	0.162143402	-0.207499634	0.007307309	0.367984295	1.074010247421e-06	-0.258169498	0.000784341	-0.107692099	0.167263297	-0.51331438	1.53112417095305e-12	-0.120866977	0.120856802	-0.290436321	0.000147116	-0.246494227	0.001367601	0.053566217	0.493072788	0.392790163	1.65492155872902e-07	-0.392790163	1.65492155872902e-07
AGAP1	red	-0.447967239	1.4324451749674e-09	-0.354501488	2.78577823164387e-06	-0.603949283	7.07309105544975e-18	-0.392735777	1.66200524290848e-07	-0.017045908	0.827446669	0.511334444	1.92565100937858e-12	0.142664386	0.066712898	-0.04076263	0.602061652	0.183412031	0.01801334	0.614871868	1.22410798027839e-18	-0.168040193	0.030456726	-0.058429803	0.454601324	0.094764408	0.224570919	0.285274848	0.000194965	0.009133795	0.907023369	-0.009133795	0.907023369
AGBL5	brown	0.050858844	0.51521418	0.013386136	0.86408794	-0.327192394	1.68683152547125e-05	-0.192062927	0.013175757	0.040350279	0.605743436	0.243839727	0.00154635	0.066002837	0.398176152	0.035817727	0.646852514	0.034282755	0.661028449	0.223500658	0.003796992	-0.318906929	2.8185552334037e-05	-0.272090142	0.000390692	-0.27096156	0.000413982	0.477382356	7.87127862820269e-11	0.017138915	0.826519969	-0.017138915	0.826519969
AGFG1	black	-0.118040474	0.129860181	0.056726852	0.467877729	0.513778091	1.45076908591152e-12	0.217992061	0.004781139	-0.345584788	5.1104394292191e-06	-0.481903311	4.91531794638752e-11	-0.198364182	0.010408868	0.249913	0.001165226	-0.189940037	0.014243236	-0.313845393	3.82863698060656e-05	-0.054454268	0.485921752	0.11919147	0.126133513	0.029911095	0.702052651	0.07582639	0.331562615	-0.075404788	0.334265877	0.075404788	0.334265877
AGFG2	blue	0.504847586	4.03952343146647e-12	0.123357828	0.113330681	0.437748975	3.68557824005901e-09	0.912865482	1.06328619415623e-65	0.06283829	0.421228196	-0.02113976	0.78689956	0.604615305	6.36784160600565e-18	-0.637915802	2.39691691674448e-20	-0.113623047	0.144952689	-0.703714745	3.96825349749565e-26	-0.071958457	0.356888987	-0.52852607	2.50141047175542e-13	-0.459124478	4.92239778290704e-10	-0.033859098	0.664962633	0.722192349	4.77040742325655e-28	-0.722192349	4.77040742325655e-28
AGK	turquoise	-0.214637498	0.005487086	0.035464347	0.650105093	0.011997278	0.87807368	-0.446802172	1.59794681639441e-09	-0.170500863	0.028073497	-0.251593845	0.001076137	-0.486828222	2.91983955962172e-11	0.563740609	2.6176330966036e-15	-0.063928677	0.413199058	0.198715426	0.010270956	-0.16019155	0.039239986	0.23881722	0.001943998	0.070157339	0.369083642	0.000422906	0.995685389	-0.427357351	9.33670976075164e-09	0.427357351	9.33670976075164e-09
AGL	brown	-0.086575305	0.26738707	0.081330001	0.297563549	-0.307025806	5.73457792387812e-05	0.029222205	0.70860027	-0.12425716	0.110705061	0.466880383	2.2893214435975e-10	0.439286274	3.20348287131248e-09	-0.339730559	7.53584334705741e-06	-0.046815714	0.549206896	0.150437589	0.053035564	-0.152827683	0.049329665	-0.297252161	0.000100589	-0.211878162	0.00613615	-0.093966371	0.228516108	0.223843805	0.003742201	-0.223843805	0.003742201
AGMAT	turquoise	0.051426647	0.510528572	0.142997826	0.066072215	0.095795286	0.219546368	-0.359502256	1.96615066068668e-06	0.079213712	0.310353562	-0.398783606	1.0287333880776e-07	-0.583602878	1.56113195430572e-16	0.501372339	5.96944494388718e-12	-0.009079206	0.90757657	0.015739346	0.840489476	0.3616927	1.68468398990605e-06	0.41718356	2.25130509389601e-08	0.312186411	4.22788100771852e-05	-0.034925247	0.655079801	-0.462730704	3.45640774987186e-10	0.462730704	3.45640774987186e-10
AGO1	turquoise	-0.124527071	0.109926406	-0.021423194	0.784112056	-0.25228273	0.001041462	-0.377140214	5.48279564601211e-07	0.039412504	0.61415353	0.03266814	0.676070945	-0.240250302	0.001821979	0.269284126	0.000450981	0.155467845	0.045488876	0.282458072	0.000226836	0.050809296	0.515624104	0.32351493	2.12243109111244e-05	0.174211539	0.024781479	0.13955701	0.072930478	-0.250244493	0.001147139	0.250244493	0.001147139
AGO3	turquoise	0.292351973	0.000132334	0.655149305	1.01042018697521e-21	0.244065699	0.001530342	-0.049944676	0.522804273	-0.25085404	0.00111455	-0.373757809	7.04563744391339e-07	-0.300297358	8.46132212674486e-05	0.358680291	2.082894561824e-06	-0.127002288	0.102984238	-0.258906989	0.000756618	-0.293118117	0.00012682	0.020364402	0.794538763	-0.335215233	1.01138694334029e-05	0.136052773	0.080497269	-0.255801389	0.0008798	0.255801389	0.0008798
AGO4	brown	-0.09549382	0.221007387	-0.254987979	0.000914976	-0.545879188	2.82649732652966e-14	-0.014444368	0.853459603	0.108029161	0.165930528	0.73494799	1.81986752085676e-29	0.552583901	1.17642212728137e-14	-0.56892238	1.27751244536482e-15	0.114336486	0.142428891	0.336329839	9.40934367150854e-06	0.046672244	0.550432956	-0.205552015	0.007889275	0.077299659	0.322226503	-0.204230878	0.008307107	0.339532687	7.63437826090834e-06	-0.339532687	7.63437826090834e-06
AGPAT1	red	-0.170447391	0.028123542	-0.340472867	7.17682515356268e-06	-0.747373806	6.26814069926835e-31	-0.531679478	1.69867246605006e-13	0.315990573	3.36481400026291e-05	0.576881865	4.14054189950787e-16	0.075119117	0.336105545	-0.07237977	0.354073156	0.306227903	6.0082864437657e-05	0.662933112	2.25715895642258e-22	0.118469559	0.128461121	0.089343609	0.252331586	0.29818717	9.54060083054639e-05	0.150848232	0.052382933	-0.108665953	0.163434232	0.108665953	0.163434232
AGPAT2	blue	0.474306965	1.08007902798799e-10	0.167170763	0.031338982	0.422687151	1.40355786444147e-08	0.611950415	1.96998662904446e-18	0.077466425	0.321180521	-0.203230942	0.008636278	0.253408868	0.000986978	-0.30150833	7.89471912543016e-05	0.011715697	0.880913939	-0.568056235	1.4415178648041e-15	-0.049108964	0.529792415	-0.2502225	0.001148331	-0.304128623	6.78810186123317e-05	0.002110958	0.978465874	0.391099846	1.88918549185158e-07	-0.391099846	1.88918549185158e-07
AGPAT3	blue	0.396988943	1.1872917216823e-07	0.172613355	0.026156348	0.453163401	8.75202974647798e-10	0.589905458	6.12681793001172e-17	0.103502686	0.184499039	-0.254872921	0.000920055	0.227142281	0.00325073	-0.240662511	0.001788196	-0.021989951	0.778546387	-0.57684066	4.16509076567062e-16	-0.004026357	0.958939695	-0.278352381	0.000282048	-0.263863584	0.00059247	-0.068406424	0.381181362	0.302253977	7.56372767139016e-05	-0.302253977	7.56372767139016e-05
AGPAT4	red	-0.138593011	0.074952152	-0.177597428	0.022072333	-0.13903311	0.074023631	-0.114302029	0.142550011	-0.029216583	0.708653792	0.096436529	0.216461549	0.005064095	0.948370114	-0.032669127	0.676061712	0.144646001	0.062978738	0.196209653	0.011291083	0.17860881	0.021314313	0.169374279	0.029144096	0.337316531	8.82467222117749e-06	-0.011418774	0.883910588	0.008100112	0.917506039	-0.008100112	0.917506039
AGPAT5	turquoise	0.062951042	0.42039376	0.382872869	3.56100034894484e-07	0.355353423	2.62631786206969e-06	-0.131221351	0.091952239	-0.204700497	0.008156388	-0.562505658	3.09998152509815e-15	-0.505678949	3.67681855177442e-12	0.559695912	4.54299007649427e-15	0.03434932	0.660411147	-0.19733288	0.010823273	-0.126378319	0.104700821	0.120728626	0.121285926	-0.130221528	0.094477525	0.109875316	0.158770787	-0.397077934	1.17890586602717e-07	0.397077934	1.17890586602717e-07
AGPS	turquoise	-0.411621028	3.59854965843703e-08	-0.188588616	0.014961509	0.17409225	0.024881913	-0.411145072	3.74442531442703e-08	-0.310066938	4.79499331150943e-05	-0.393704568	1.5400658932793e-07	-0.602344968	9.10029689422697e-18	0.659264944	4.59966116532063e-22	-0.058702771	0.452492963	0.199376333	0.010015823	-0.201769765	0.009138059	0.38536556	2.94409164883993e-07	0.152234478	0.050228745	-0.109275286	0.161071944	-0.550280797	1.59326862401012e-14	0.550280797	1.59326862401012e-14
AGR2	purple	0.060505329	0.438708552	-0.040680233	0.602796556	0.056403487	0.47042254	0.043907288	0.574318962	0.48230425	4.71271888907939e-11	-0.066298813	0.396059334	-0.044342359	0.570528418	-0.015685663	0.841026325	-0.071159252	0.36226872	-0.089728532	0.250285488	0.089171994	0.253247536	-0.111843885	0.151394245	-0.09775815	0.210201417	-0.049892642	0.523238008	0.060476339	0.438928335	-0.060476339	0.438928335
AGRN	turquoise	0.141178966	0.069628897	0.358682429	2.082582565478e-06	0.193246064	0.012611785	-0.397435101	1.14581661454302e-07	-0.078743509	0.31324339	-0.513043521	1.58004470855499e-12	-0.70665855	2.00774136915859e-26	0.648955232	3.22825848914032e-21	-0.053145038	0.496483765	-0.024689772	0.752192357	-0.016129864	0.836586392	0.45342257	8.53772732678531e-10	0.127712132	0.101058452	0.076428094	0.327728884	-0.67916846	8.53734500982258e-24	0.67916846	8.53734500982258e-24
AGT	brown	-0.275508395	0.000327346	-0.396918353	1.19398430587654e-07	-0.665457381	1.37490125687685e-22	-0.320114887	2.61773829428171e-05	0.151776453	0.050932215	0.613063389	1.64433946279609e-18	0.255340172	0.00089959	-0.287948406	0.000168617	0.559789386	4.48585298790213e-15	0.566621556	1.75941993672922e-15	0.202885132	0.008752775	0.098752838	0.205576259	0.362038804	1.64388295170729e-06	-0.05542776	0.478147022	0.000277505	0.997168807	-0.000277505	0.997168807
AGTR1	brown	-0.374921433	6.46530256309915e-07	-0.458023004	5.47925778271609e-10	-0.797448193	8.09941412351516e-38	-0.328124365	1.59068407793987e-05	0.15264662	0.04960266	0.867039733	1.71689316552918e-51	0.421224083	1.59272553281987e-08	-0.452699637	9.14854787064938e-10	0.023514595	0.763630567	0.692294672	5.16261005647515e-25	0.070281066	0.36823781	-0.036129787	0.643985797	0.293884294	0.000121521	-0.154244183	0.047236777	0.199228761	0.010072301	-0.199228761	0.010072301
AHCTF1	turquoise	-0.335289708	1.00652802724775e-05	0.063893986	0.413453117	0.016985612	0.828047563	-0.57282497	7.38080884940487e-16	-0.193613279	0.012441103	-0.334716123	1.04452743591141e-05	-0.660993561	3.29285669692811e-22	0.718609733	1.15564892276543e-27	-0.078668043	0.313708826	0.258748909	0.000762483	-0.093232216	0.232188455	0.418373945	2.03404990096959e-08	0.141152328	0.069682122	-0.022387426	0.774649788	-0.578318051	3.36783268980982e-16	0.578318051	3.36783268980982e-16
AHCY	black	0.178239725	0.021588294	0.143953485	0.064263764	0.535657649	1.03650848801248e-13	0.181579906	0.019216037	-0.184422506	0.017378391	-0.588604902	7.4435337553162e-17	-0.366065173	1.23334587836064e-06	0.416172491	2.45320584247164e-08	-0.063987939	0.412765269	-0.394467163	1.45015749050019e-07	-0.26900068	0.000457526	-0.161762896	0.037328419	-0.303033522	7.23161922916082e-05	0.192720956	0.012859423	-0.197290819	0.010840478	0.197290819	0.010840478
AHCYL1	blue	0.28175989	0.000235453	0.099329607	0.202928167	-0.039925726	0.609544563	0.4317421	6.33162937148841e-09	0.190144712	0.014137122	0.299195771	9.00960518166717e-05	0.581313206	2.18196879453299e-16	-0.496366786	1.03964339462271e-11	0.018368362	0.814293078	-0.238149993	0.002003307	-0.145600662	0.061241858	-0.532833707	1.47283069823183e-13	-0.397866582	1.1070295816099e-07	-0.048665648	0.533518376	0.530622586	1.93479833421614e-13	-0.530622586	1.93479833421614e-13
AHDC1	blue	0.234552073	0.002352425	0.081860564	0.294412559	0.320628737	2.53646856325794e-05	0.633201629	5.50552768408245e-20	-0.190820825	0.013791492	0.031068202	0.691104191	0.423834195	1.27056618935916e-08	-0.433037871	5.63906172076375e-09	-0.156020341	0.044717563	-0.444986413	1.89326322255968e-09	-0.227507661	0.003200041	-0.519021478	7.84129154828283e-13	-0.443294194	2.2154425460967e-09	-0.110199687	0.157537114	0.517149549	9.77933141416699e-13	-0.517149549	9.77933141416699e-13
AHNAK	blue	0.22709883	0.003256806	-0.085006301	0.276186542	0.267510426	0.000493411	0.794676187	2.18291531026974e-37	0.007735339	0.921208728	0.218242546	0.004731848	0.698135606	1.41096299537133e-25	-0.752147218	1.63022466776196e-31	-0.232946197	0.002525368	-0.437114858	3.90419096354745e-09	-0.071085793	0.362765712	-0.500898028	6.29410306416214e-12	-0.285980252	0.000187664	-0.312555695	4.13576342926638e-05	0.73115103	4.90629312575428e-29	-0.73115103	4.90629312575428e-29
AHNAK2	blue	0.088514943	0.256775578	-0.014201789	0.855893693	0.26186038	0.000654392	0.412544951	3.33081341709548e-08	-0.204429112	0.008243188	0.078183876	0.316705648	0.297349711	0.000100036	-0.369793429	9.41930481680913e-07	-0.248275681	0.001258454	-0.243055706	0.001603082	-0.194019897	0.012254474	-0.278390097	0.000281489	-0.238652577	0.001958482	-0.436610882	4.08680386491388e-09	0.305765606	6.17242974688989e-05	-0.305765606	6.17242974688989e-05
AHR	turquoise	-0.377996644	5.14313563003282e-07	-0.098044812	0.208860891	-0.157757786	0.042362893	-0.65702604	7.06827684589587e-22	-0.182351499	0.018701302	-0.12962546	0.096009045	-0.582353792	1.87458797383771e-16	0.563910788	2.55719137356151e-15	-0.102391516	0.189281758	0.467473839	2.15736057474447e-10	-0.023362986	0.765109999	0.420496897	1.69564883424542e-08	0.351710344	3.37518249216676e-06	-0.181333078	0.019383268	-0.598478558	1.66078652040911e-17	0.598478558	1.66078652040911e-17
AHSA1	turquoise	-0.361141066	1.75171379997628e-06	-0.17222895	0.026496619	-0.213823985	0.005671747	-0.711071628	7.11554255251889e-27	-0.170855549	0.027743466	-0.104313761	0.181064373	-0.617557604	7.86949892460995e-19	0.628976029	1.14624729683943e-19	0.024226088	0.756699193	0.491927859	1.68776891524352e-11	-0.057696049	0.460295797	0.356987165	2.34448807867875e-06	0.279356059	0.000267504	0.034572754	0.658340779	-0.668762729	7.1314628872717e-23	0.668762729	7.1314628872717e-23
AHSA2	red	-0.185664961	0.016624401	0.189415761	0.014518226	-0.261666204	0.0006607	-0.200282233	0.009675208	-0.08991717	0.249286961	0.168327302	0.030170063	0.056761114	0.46760853	0.069575203	0.37307932	0.039840266	0.610310975	0.196081417	0.011345607	0.013184559	0.866115311	-0.098401721	0.207200463	-0.118244622	0.129193087	0.185906388	0.016481239	-0.068193043	0.382671996	0.068193043	0.382671996
AIDA	red	-0.558285938	5.49600340817502e-15	-0.447746324	1.46249887831679e-09	-0.395621502	1.32356674558202e-07	-0.291332684	0.000140017	-0.195190284	0.011730941	0.390671336	1.95343819349681e-07	0.170653617	0.027930953	-0.035696111	0.647971145	0.009775114	0.90052763	0.531130889	1.81750042480396e-13	-0.142476741	0.067075668	0.062954393	0.420368975	0.224710215	0.003607014	-0.005325935	0.945704568	-0.040115097	0.607847774	0.040115097	0.607847774
AIF1	greenyellow	-0.146696345	0.059297054	-0.332348394	1.21623095957989e-05	-0.479245966	6.48800871645858e-11	-0.223756392	0.003756091	0.222804903	0.003910308	0.42128863	1.58388602042793e-08	0.186298917	0.016250767	-0.283043834	0.000219834	0.236245076	0.002181797	0.405303716	6.06752911247171e-08	0.602634143	8.69707992584262e-18	0.386810774	2.63472585860808e-07	0.742479997	2.41727538056357e-30	-0.086497761	0.267817423	0.036482704	0.640750069	-0.036482704	0.640750069
AIFM1	red	-0.402996185	7.32355759654342e-08	-0.467616515	2.12675019135074e-10	-0.231538018	0.002686415	-0.481204571	5.28874717086559e-11	0.063419834	0.416934725	0.043880412	0.574553504	-0.289118378	0.000158165	0.376420915	5.78452505001786e-07	0.039849963	0.610223985	0.432784232	5.76860921135703e-09	-0.065018067	0.405267667	0.307862199	5.46025405333575e-05	0.331472348	1.28627358227384e-05	0.105679481	0.175387598	-0.322690602	2.23367102051787e-05	0.322690602	2.23367102051787e-05
AIM1	blue	0.453378849	8.57352022213137e-10	0.277209235	0.000299507	0.68398225	3.10385062524557e-24	0.875181698	1.36563682921027e-53	-0.148682583	0.055901083	-0.325407401	1.88649637704776e-05	0.354277149	2.82927535828983e-06	-0.389625523	2.11915632999116e-07	-0.231637374	0.002674755	-0.801657167	1.74459670853328e-38	-0.024640233	0.752673459	-0.322086964	2.31859242384806e-05	-0.338753113	8.03459036524349e-06	-0.042184961	0.589439442	0.489965533	2.08630464300476e-11	-0.489965533	2.08630464300476e-11
AIM1L	blue	0.429946111	7.42841939594472e-09	0.204753784	0.00813944	0.696416022	2.07382063104573e-25	0.917940117	9.58872902703626e-68	-0.141530594	0.068929423	-0.288215952	0.000166171	0.392197244	1.73373410068347e-07	-0.44172203	2.56173401501749e-09	-0.198569471	0.010328067	-0.803173753	9.94276223308598e-39	-0.119185984	0.12615108	-0.398500068	1.05235653985799e-07	-0.421424657	1.56541185033715e-08	-0.134932738	0.083044878	0.552724414	1.15476547097474e-14	-0.552724414	1.15476547097474e-14
AIM2	cyan	-0.037355239	0.632779299	0.118285245	0.129060659	0.069829313	0.371331897	-0.267946144	0.000482659	-0.082646263	0.289787181	-0.277573419	0.000293839	-0.386244022	2.75214451091627e-07	0.333743671	1.11207025572586e-05	0.016462902	0.833260947	0.041041815	0.599574576	0.43004204	7.36547577083463e-09	0.695614166	2.47948083541792e-25	0.486848732	2.91346265404809e-11	-0.104870573	0.178733812	-0.360446671	1.83970498823626e-06	0.360446671	1.83970498823626e-06
AIMP1	turquoise	-0.128315332	0.099444429	0.100810581	0.196241589	0.273795425	0.000357793	0.089022583	0.254046847	-0.19054795	0.013930086	-0.269905792	0.000436926	-0.048975655	0.530911466	0.207250845	0.007379458	-0.179871277	0.020399717	-0.178535796	0.021368274	-0.04402677	0.573276798	0.143369994	0.065363061	0.014908435	0.848806938	0.079054774	0.311328426	-0.108593366	0.163717357	0.108593366	0.163717357
AIMP2	turquoise	0.06379403	0.414185651	0.200942299	0.009433508	0.386033867	2.79694346324956e-07	-0.186134564	0.016346923	-0.250598107	0.001128128	-0.599195321	1.48643842082667e-17	-0.601763482	9.96719773142291e-18	0.643061868	9.51066333328776e-21	0.11506628	0.139881963	-0.179349859	0.020773264	-0.127369786	0.101983648	0.270698091	0.000419601	-0.053893652	0.490429635	0.068505473	0.380490624	-0.490517616	1.96578130197983e-11	0.490517616	1.96578130197983e-11
AIP	red	-0.283727565	0.000211915	-0.409249013	4.38397700982576e-08	-0.65575184	9.01152138875318e-22	-0.53894778	6.85493765127928e-14	0.24205838	0.001677991	0.475664582	9.39646801132792e-11	-0.057525577	0.461624431	0.013292655	0.865028022	0.208367228	0.007060585	0.662839297	2.29891689192781e-22	0.13447578	0.084102679	0.117345229	0.132151909	0.297037376	0.000101816	0.094217319	0.227270283	-0.12982749	0.095487764	0.12982749	0.095487764
AK021537	pink	0.441614587	2.58721690826537e-09	0.482383293	4.67374392741726e-11	-0.050695171	0.516568939	-0.168835265	0.029668516	0.129323783	0.096791633	-0.141209268	0.069568394	-0.228704645	0.003038941	0.186604182	0.016073477	-0.00575349	0.941353339	-0.080090805	0.30500977	-0.059780262	0.444224284	-0.092170041	0.237574746	-0.186259332	0.016273882	0.125575499	0.106942455	-0.215259634	0.005349514	0.215259634	0.005349514
AK055981	brown	-0.094928553	0.223765464	-0.272993248	0.000372936	-0.702849721	4.84011290533375e-26	-0.096388213	0.216692899	0.19786336	0.010608331	0.866460383	2.39228567694598e-51	0.59121846	5.02916874248402e-17	-0.583502197	1.58437323332713e-16	0.175557584	0.023672089	0.447646132	1.47632907290339e-09	-0.03761961	0.630372481	-0.295795699	0.000109189	-0.017865967	0.819284179	-0.117060823	0.133098295	0.361665396	1.68794345265263e-06	-0.361665396	1.68794345265263e-06
AK1	brown	0.093726508	0.229711401	-0.229399767	0.002948785	-0.421130497	1.60562609517665e-08	0.139513394	0.073020983	0.225824407	0.003439639	0.642924543	9.75041129013183e-21	0.57411842	6.14382183838234e-16	-0.592791856	3.96497264020629e-17	0.177465091	0.022173216	0.166518633	0.032014909	-0.01582553	0.839627755	-0.237845574	0.002030908	-0.050936783	0.514569708	-0.176791476	0.02269291	0.487440531	2.73516826839238e-11	-0.487440531	2.73516826839238e-11
AK2	turquoise	0.008309143	0.915385034	0.115773348	0.137447612	0.32283495	2.21380292593995e-05	-0.087379529	0.262951567	-0.139410289	0.073235294	-0.505951759	3.56484529027892e-12	-0.403717222	6.90647478644434e-08	0.497912258	8.76814147833919e-12	-0.124577569	0.109781205	-0.168336789	0.03016063	-0.018413181	0.813848178	0.381727128	3.88435423901745e-07	0.13616432	0.080247029	0.212374658	0.006014537	-0.302567366	7.42853316219413e-05	0.302567366	7.42853316219413e-05
AK5	brown	-0.174021162	0.024941931	-0.350408605	3.68892566458937e-06	-0.601281482	1.07465401974842e-17	-0.192590989	0.012921369	0.125446438	0.107306309	0.661668802	2.88809636728516e-22	0.349234928	3.99537834800796e-06	-0.378738561	4.86522968770592e-07	0.083481092	0.28492597	0.478363947	7.1104821617455e-11	-0.099211477	0.203468514	-0.121639369	0.118482675	0.098879935	0.204990598	-0.072867746	0.350829228	0.177500017	0.022146552	-0.177500017	0.022146552
AK6	red	-0.374226215	6.80628854761729e-07	-0.19694989	0.010980829	-0.411322106	3.68951461954672e-08	-0.44014366	2.96165572048744e-09	-0.004082409	0.958368597	0.260317589	0.000706087	-0.016848834	0.829411047	0.180653259	0.019850386	0.077495867	0.320996083	0.463615609	3.16717532314965e-10	-0.099416315	0.202532204	0.180447254	0.019993846	0.195856835	0.011441654	0.023866416	0.760200742	-0.19522083	0.011717545	0.19522083	0.011717545
AKAP1	brown	0.029884282	0.702307093	0.084883072	0.276885841	-0.485775671	3.26590783231945e-11	-0.275360586	0.000329876	0.19184639	0.013281333	0.465389988	2.65609067590162e-10	0.181365147	0.019361469	-0.124815569	0.109098879	0.035655092	0.648348614	0.302689277	7.37655582423515e-05	-0.121000678	0.120443223	-0.172099814	0.026611776	-0.143574214	0.064976576	0.001272971	0.987013276	0.137180378	0.077996363	-0.137180378	0.077996363
AKAP10	red	-0.289497325	0.000154911	-0.288567288	0.00016301	-0.046024313	0.555986613	-0.057396708	0.462630217	-0.058650036	0.452899855	0.046046595	0.555795172	0.03009561	0.700302602	0.064302281	0.410468801	0.119004407	0.126733501	0.151163864	0.051885838	-0.114837026	0.140678276	-0.055777431	0.475370927	-0.010258429	0.89563661	0.075220371	0.335452754	-0.026659609	0.733141098	0.026659609	0.733141098
AKAP11	brown	0.112400222	0.149357193	0.27417725	0.000350788	-0.242589321	0.001637724	0.185426823	0.016766671	0.067487099	0.387628761	0.402679325	7.51439373757642e-08	0.509404654	2.40440204616446e-12	-0.461349409	3.95960045375377e-10	-0.051579798	0.509268538	-0.001339902	0.986330519	0.017752356	0.82041388	-0.243991296	0.001535596	-0.161562856	0.037567321	-0.110581846	0.156092908	0.390792195	1.93510728685176e-07	-0.390792195	1.93510728685176e-07
AKAP12	brown	-0.489108861	2.28763356264845e-11	-0.582136962	1.9349328467001e-16	-0.768235475	1.37626624162181e-33	-0.333864465	1.10346112761961e-05	0.170235681	0.028322431	0.831230597	1.13758925862935e-43	0.404345628	6.5616509403661e-08	-0.432597338	5.86589648514838e-09	0.118101265	0.129661259	0.743377591	1.89150899275665e-30	0.174140461	0.024841281	-0.00369715	0.962294316	0.38741389	2.51504385173919e-07	-0.219814427	0.004432796	0.183884862	0.017713765	-0.183884862	0.017713765
AKAP13	brown	0.032673505	0.676020752	0.070409009	0.367364418	-0.259667504	0.000728976	0.16352288	0.035281214	0.090641551	0.245478229	0.471237574	1.47653458467468e-10	0.435943806	4.34121855648391e-09	-0.532988339	1.44488946280772e-13	-0.049983463	0.522481088	0.09548458	0.221052274	0.064899534	0.406126258	-0.21503246	0.005399387	-0.046894387	0.548535138	-0.310873148	4.57133692052221e-05	0.357476071	2.26590475012708e-06	-0.357476071	2.26590475012708e-06
AKAP17A	blue	0.200891332	0.009451979	0.272717891	0.000378269	0.034692857	0.657228956	0.301416624	7.93635155667461e-05	0.018821967	0.809793096	0.08157588	0.296100521	0.33015211	1.39907289284021e-05	-0.3016628	7.82505569389256e-05	-0.084284524	0.280299478	-0.236746602	0.002133454	0.204032423	0.008371539	-0.03872602	0.620342132	-0.050341458	0.519502927	-0.101981489	0.191069279	0.286017929	0.000187281	-0.286017929	0.000187281
AKAP7	brown	-0.033675915	0.666666557	-0.10525911	0.177120725	-0.341193839	6.8436863927001e-06	0.064796808	0.406871223	0.159687972	0.039869759	0.429475512	7.74478501244376e-09	0.473101038	1.221702876259e-10	-0.353421486	3.00118170940924e-06	-0.049320353	0.528020362	0.128310575	0.099457079	0.165523262	0.033070453	-0.075183394	0.335691051	0.069653841	0.372538018	0.051811462	0.507365609	0.284069689	0.000208053	-0.284069689	0.000208053
AKAP9	blue	0.416033555	2.48227503918309e-08	0.580388585	2.49600798537816e-16	0.305011859	6.44910523600308e-05	0.480087946	5.94325068991838e-11	0.063856065	0.413730935	-0.165071808	0.033558843	0.255158985	0.000907476	-0.208836889	0.00693014	-0.05564704	0.476405094	-0.524791211	3.9356258093385e-13	-0.081067034	0.299133546	-0.374484565	6.67761707546464e-07	-0.452647208	9.19445144247001e-10	0.116099176	0.136336777	0.311023447	4.53074074097741e-05	-0.311023447	4.53074074097741e-05
AKIP1	red	-0.376989524	5.5447344240188e-07	-0.513712445	1.46189043872301e-12	-0.097173973	0.212952294	-0.045772967	0.558148262	-0.083665889	0.283857325	0.184228919	0.017498506	0.105113493	0.177724019	-0.046592158	0.551117932	0.071894565	0.357317222	0.245067439	0.001461183	-0.135824141	0.081012136	0.103022264	0.186555888	0.154709572	0.046565524	-0.211018179	0.006351997	0.027072574	0.729167241	-0.027072574	0.729167241
AKIRIN1	pink	0.342480916	6.28509197664425e-06	0.426224103	1.03133546143275e-08	-0.002794217	0.971498446	0.123766711	0.112130973	-0.080496414	0.302559135	0.016352383	0.834364174	0.136925095	0.078556992	-0.082748889	0.28918662	-0.035323677	0.651401691	-0.191867746	0.013270888	-0.15321928	0.048743511	-0.14931624	0.054852071	-0.293579272	0.000123605	0.167276374	0.031230667	0.158808942	0.040989432	-0.158808942	0.040989432
AKR1A1	blue	0.372558742	7.69550260112229e-07	0.158516106	0.041368247	0.457137029	5.97090858287825e-10	0.646256254	5.31061803070307e-21	0.158709984	0.041117117	-0.247975458	0.001276271	0.304433593	6.66920589558e-05	-0.251482295	0.00108185	0.031913271	0.683148313	-0.626712828	1.68988113529985e-19	0.057602711	0.461022998	-0.235683722	0.002237084	-0.282481599	0.000226551	-0.0457932	0.557974104	0.353267435	3.03316726940943e-06	-0.353267435	3.03316726940943e-06
AKR1B1	red	-0.353798449	2.92425928534527e-06	-0.17532325	0.023862096	-0.199364122	0.010020486	-0.679909853	7.31461868932907e-24	-0.045042595	0.564452547	-0.117031409	0.133196467	-0.605807013	5.27355589524682e-18	0.601123001	1.10155684870323e-17	0.025058607	0.748613373	0.460625361	4.25095818414597e-10	-0.07601337	0.330368218	0.344433322	5.51955197595207e-06	0.232787354	0.002543085	0.013659444	0.861340561	-0.57941469	2.87446035973428e-16	0.57941469	2.87446035973428e-16
AKR1B10	turquoise	0.118486215	0.128407047	0.093277748	0.231959493	0.616742254	9.00307613312931e-19	0.273435792	0.00036451	-0.005354411	0.945414718	-0.507138498	3.11511418877475e-12	-0.24820841	0.001262426	0.214522132	0.005512942	-0.347015536	4.6421144400485e-06	-0.456021997	6.65052380026199e-10	-0.182897397	0.018344388	-0.134539611	0.083954272	-0.302943423	7.26929335737641e-05	-0.147330089	0.058195552	-0.014624344	0.85165458	0.014624344	0.85165458
AKR1C1	turquoise	-0.049795636	0.52404709	0.098910401	0.204850389	0.230207355	0.002847085	-0.20471305	0.008152392	-0.125616015	0.106828429	-0.334649103	1.04905498713886e-05	-0.476017912	9.06103696486819e-11	0.442780538	2.32328853362389e-09	-0.15737999	0.042865859	-0.040926013	0.600605618	-0.27459082	0.000343343	-0.056689555	0.468170857	-0.26351578	0.000602818	-0.087997347	0.259578512	-0.301758185	7.78232633419334e-05	0.301758185	7.78232633419334e-05
AKR1C3	turquoise	-0.074519096	0.339990543	0.004388846	0.955246757	0.267413696	0.000495827	-0.069162371	0.37592894	-0.037450222	0.631914132	-0.279915037	0.000259708	-0.325458822	1.88044506594071e-05	0.292094755	0.000134235	-0.178055456	0.021726215	-0.093428775	0.231201192	-0.224605584	0.003623103	-0.085446583	0.273697784	-0.234916468	0.002314709	-0.19577871	0.011475233	-0.185734543	0.01658303	0.185734543	0.01658303
AKR7A2	blue	0.140444276	0.071109015	-0.149172042	0.055089348	0.162319353	0.036670586	0.612147745	1.90797543475329e-18	0.093736188	0.22966308	0.119207054	0.126083629	0.556891215	6.62940166409903e-15	-0.469906923	1.68925018241281e-10	-0.052576302	0.501109457	-0.32007678	2.62386195765397e-05	-0.171598025	0.027063321	-0.43248743	5.92384524337651e-09	-0.275635745	0.000325181	0.140463711	0.071069536	0.523092204	4.82789767635927e-13	-0.523092204	4.82789767635927e-13
AKR7A3	purple	0.390001395	2.05810369979631e-07	0.061833286	0.428708306	-0.064912067	0.406035425	0.256814891	0.000837709	0.855941844	7.63561062450442e-49	0.108009062	0.166009777	0.302308365	7.54010064434398e-05	-0.315600469	3.44502017125373e-05	0.088183937	0.258565663	-0.21559269	0.005277142	0.109706499	0.159415705	-0.219555345	0.004480888	-0.142901873	0.066256066	0.095319783	0.221853967	0.309718113	4.89491443784778e-05	-0.309718113	4.89491443784778e-05
AKT1	turquoise	-0.058453902	0.454414965	0.056299455	0.47124286	-0.2410893	0.00175382	-0.369112241	9.89732034380563e-07	0.012868684	0.869293978	0.134727801	0.083517953	-0.189176844	0.014645072	0.174610749	0.024447895	-0.043459318	0.578234186	0.277089517	0.000301392	-0.146137114	0.060283231	0.057987575	0.458028624	0.012267098	0.875353519	-0.132002098	0.090017884	-0.303348576	7.10131544089753e-05	0.303348576	7.10131544089753e-05
AKT3	red	-0.4830158	4.37291797919972e-11	-0.40446113	6.50009594623352e-08	-0.823777007	2.84203409958867e-42	-0.580157584	2.58111175134513e-16	0.034855349	0.655725921	0.732282913	3.65700653629232e-29	0.157030974	0.043334947	-0.149403945	0.054708166	0.222061116	0.004034804	0.823707673	2.92630736467109e-42	0.0706811	0.365511272	0.068029345	0.383817953	0.338029926	8.42355311734593e-06	-0.127058269	0.102831319	-0.079886245	0.306250637	0.079886245	0.306250637
AKTIP	tan	-0.0443089	0.570819507	-0.288253304	0.000165832	-0.211366013	0.006263892	0.436746105	4.0370138819666e-09	0.063454327	0.416680878	0.591592941	4.75303819287746e-17	0.782697858	1.33735393018271e-35	-0.737318026	9.714461601041e-30	-0.046813799	0.549223246	0.012164109	0.876391618	-0.094899582	0.223907475	-0.477087007	8.11523215172549e-11	-0.163518158	0.035286577	-0.131508461	0.091237092	0.670701407	4.83345706417825e-23	-0.670701407	4.83345706417825e-23
ALAD	blue	0.204785769	0.008129282	-0.110347098	0.156978853	0.283999337	0.000208842	0.747802666	5.56067283564281e-31	0.188294795	0.015121793	0.107929902	0.16632218	0.633481459	5.24245731754625e-20	-0.569674787	1.14993579318602e-15	-0.121171699	0.119915802	-0.475863836	9.2058571081454e-11	-0.14483232	0.062636623	-0.494066793	1.33750040152834e-11	-0.394378554	1.46034009314306e-07	-0.088227586	0.258329119	0.62304235	3.15025229246999e-19	-0.62304235	3.15025229246999e-19
ALAS1	blue	-0.021256257	0.785753515	-0.38393589	3.28413977631517e-07	0.178526947	0.021374822	0.534535135	1.19232104024334e-13	0.114289955	0.14259247	0.128787259	0.098195927	0.504424441	4.23724482228141e-12	-0.442705204	2.33952531963577e-09	0.003829974	0.960940763	-0.244316149	0.001512777	-0.030961956	0.692106858	-0.272866267	0.000375386	-0.081469549	0.296732626	-0.17060614	0.027975191	0.48149022	5.13287836826828e-11	-0.48149022	5.13287836826828e-11
ALCAM	turquoise	-0.127886657	0.100589354	0.147321677	0.058210062	-0.109392597	0.160620098	-0.530632823	1.93236489683593e-13	-0.014140978	0.856504094	-0.178323659	0.021525722	-0.515693237	1.16019032968808e-12	0.509582338	2.35588303020659e-12	0.099937019	0.20016609	0.257523509	0.000809389	-0.064636403	0.408036084	0.188253823	0.015144262	0.065646226	0.400735577	-0.067255706	0.389261879	-0.52986349	2.12380009973643e-13	0.52986349	2.12380009973643e-13
ALDH18A1	turquoise	-0.087696592	0.261216795	-0.013626318	0.861673474	0.2907226	0.000144813	-0.082006205	0.293551492	-0.045656799	0.559148706	-0.486869485	2.90702375948196e-11	-0.340417622	7.20297601970858e-06	0.511303465	1.93254830558283e-12	-0.115475879	0.138467788	-0.108208141	0.165226053	-0.106396153	0.172461824	0.128209652	0.099725722	-0.007894444	0.91959349	0.435427459	4.54856376223965e-09	-0.290580943	0.000145948	0.290580943	0.000145948
ALDH1A1	brown	-0.06357818	0.415770123	-0.104971462	0.178313915	-0.131403901	0.09149702	-0.085554837	0.273088198	0.266942318	0.000507762	0.137945607	0.07633515	0.017334627	0.824570742	-0.040451724	0.604836734	-0.003464886	0.964661497	0.083811038	0.283019848	0.010002557	0.898225484	-0.108800977	0.162908544	-0.066095161	0.397515126	-0.132010848	0.089996392	0.068000479	0.384020244	-0.068000479	0.384020244
ALDH1A3	blue	0.062527807	0.423530944	-0.121679473	0.118360404	0.176794462	0.022690583	0.550911693	1.46657879690565e-14	-0.045955741	0.55657595	0.132777036	0.08813015	0.507281714	3.06472032461526e-12	-0.508710224	2.60350886745484e-12	-0.072795508	0.351308264	-0.273976122	0.000354462	0.074399691	0.340767054	-0.224122543	0.00369822	-0.024626205	0.752809711	-0.174250011	0.024749162	0.43953997	3.13001085786108e-09	-0.43953997	3.13001085786108e-09
ALDH1B1	brown	-0.351086368	3.52226876002336e-06	-0.354116319	2.86085536932339e-06	-0.705329175	2.733881866184e-26	-0.424956297	1.15225336884605e-08	0.008040115	0.918114925	0.714416606	3.19943684862878e-27	0.250447336	0.001136198	-0.24614925	0.001389712	0.066725027	0.393022919	0.665030963	1.49550134893487e-22	0.005369598	0.94526013	-0.026017234	0.739336589	0.242686366	0.00163046	-0.138121843	0.075956643	-0.031378936	0.688174806	0.031378936	0.688174806
ALDH1L1	green	0.563202234	2.81816770752468e-15	0.289226198	0.000157232	-0.092622898	0.23526771	0.330839676	1.33921064771132e-05	0.131820975	0.090463713	0.236793211	0.002129011	0.387023606	2.59188249294761e-07	-0.457024412	6.03637705723933e-10	0.067011451	0.390990265	-0.269079955	0.000455687	0.002238293	0.977167251	-0.306388988	5.95206015368342e-05	-0.267255568	0.000499802	0.086142413	0.269795563	0.418396266	2.03017523056997e-08	-0.418396266	2.03017523056997e-08
ALDH2	tan	0.140696943	0.070597133	-0.048455661	0.535287832	-0.298143343	9.56432534082162e-05	0.322183314	2.30483644004746e-05	0.246160652	0.001388976	0.561169593	3.71946821921163e-15	0.71795345	1.35697846497653e-27	-0.673912856	2.52125657070287e-23	-0.07703966	0.323861648	-0.017510747	0.822817549	0.124086348	0.111200054	-0.257172174	0.000823318	-0.02596301	0.739860341	-0.153330404	0.048578236	0.593778012	3.41377972564235e-17	-0.593778012	3.41377972564235e-17
ALDH3A1	blue	0.266983211	0.000506716	0.158299879	0.041649842	0.5919829	4.48124871434243e-17	0.564648884	2.31043078093356e-15	-0.051902542	0.506618478	-0.328742853	1.52976025015101e-05	0.080928949	0.299960145	-0.132276347	0.089346167	-0.203600996	0.008513137	-0.603479107	7.61637590012493e-18	-0.177374672	0.022242373	-0.366979415	1.15481843705436e-06	-0.507610698	2.9519399317305e-12	-0.156227733	0.044430869	0.299018576	9.10084323624415e-05	-0.299018576	9.10084323624415e-05
ALDH3A2	blue	0.21817217	0.00474565	-0.000780906	0.992033058	0.449316408	1.26143945672612e-09	0.666945813	1.02409857278979e-22	-0.068807548	0.378388762	-0.101048781	0.195181226	0.374892511	6.47915690867738e-07	-0.337948265	8.46857796879374e-06	-0.028707501	0.713506309	-0.541262981	5.11057263017246e-14	-0.189680877	0.014378594	-0.478308278	7.15165357326818e-11	-0.476537073	8.58912881561617e-11	-0.103012234	0.186599011	0.503929459	4.48047507222415e-12	-0.503929459	4.48047507222415e-12
ALDH3B1	blue	0.676990006	1.34104022930995e-23	0.307313347	5.63884231332996e-05	0.263568655	0.000601234	0.730295658	6.12032011988798e-29	0.283006574	0.000220273	0.039418114	0.614103068	0.551014095	1.44696394315236e-14	-0.598762036	1.58956510913663e-17	0.040180763	0.607259891	-0.634072475	4.72664307077157e-20	0.039148705	0.616528471	-0.428335545	8.56586458226493e-09	-0.391570543	1.82094072220286e-07	-0.000913894	0.990676354	0.578045064	3.50296316890792e-16	-0.578045064	3.50296316890792e-16
ALDH3B2	blue	0.35304533	3.07985404582892e-06	0.195704081	0.01150739	0.749753651	3.21502743338263e-31	0.809367129	9.50060707224382e-40	-0.176682476	0.022777982	-0.397750116	1.11737315294142e-07	0.236363012	0.00217034	-0.263166124	0.000613388	-0.25579301	0.000880156	-0.774599852	1.86866655055348e-34	-0.190538595	0.013934859	-0.392675434	1.66989880712802e-07	-0.435285572	4.60719236970397e-09	-0.147453934	0.057982278	0.439728006	3.07660606741387e-09	-0.439728006	3.07660606741387e-09
ALDH4A1	blue	0.48790748	2.60200089924005e-11	0.201326465	0.009295306	0.579201928	2.96430877997867e-16	0.755530178	6.16042026132932e-32	-0.054253115	0.487536655	-0.234473011	0.002360681	0.317805296	3.01426710377974e-05	-0.335576483	9.88023641196441e-06	-0.244203085	0.001520683	-0.705329312	2.73379481546814e-26	-0.211113224	0.006327813	-0.464778059	2.82260731424771e-10	-0.498487809	8.22740527888458e-12	-0.12593985	0.105920486	0.500984165	6.23389665875228e-12	-0.500984165	6.23389665875228e-12
ALDH5A1	turquoise	-0.160376835	0.039010385	-0.104552515	0.180062335	-0.065547365	0.40144684	-0.117937318	0.130198266	0.032072769	0.681650591	-0.057833658	0.45922485	-0.100935005	0.195687184	0.151843951	0.050828035	0.290328583	0.000147991	0.064034019	0.412428155	0.197810944	0.010629401	0.151406044	0.051507079	0.157840455	0.042253496	0.094118257	0.227761499	-0.142542532	0.066948294	0.142542532	0.066948294
ALDH6A1	tan	0.278271454	0.000283253	0.092205832	0.237391838	-0.204592403	0.008190863	0.369729509	9.46320598607045e-07	0.426462972	1.00996442563378e-08	0.409775827	4.19645970546087e-08	0.617753999	7.61805551896429e-19	-0.574087474	6.17090293469219e-16	0.06364191	0.415301936	-0.16138795	0.037777262	-0.022497343	0.77357322	-0.457182007	5.94495308722635e-10	-0.259758629	0.000725727	0.166083229	0.032473061	0.525993777	3.40330581094126e-13	-0.525993777	3.40330581094126e-13
ALDH7A1	blue	0.332383223	1.21352218632756e-05	0.186538496	0.016111482	0.166736359	0.031787874	0.572442221	7.79132003799962e-16	0.063266999	0.418060606	0.083358522	0.285636249	0.509013119	2.51476760668857e-12	-0.463327277	3.2587448643367e-10	-0.075400035	0.334296432	-0.419135656	1.90576859149706e-08	-0.085214432	0.275008154	-0.265935531	0.000534146	-0.319893916	2.65343580857499e-05	0.125332706	0.10762775	0.479948919	6.03003928716989e-11	-0.479948919	6.03003928716989e-11
ALDH8A1	turquoise	-0.265584791	0.00054363	-0.248647352	0.001236712	-0.305038673	6.43906614630797e-05	-0.254636202	0.000930585	-0.068442203	0.380931761	0.253386311	0.000988043	0.009239078	0.905956551	0.023908113	0.759794553	0.112988603	0.147225431	0.350122897	3.76139989029384e-06	-0.068095754	0.383352816	-0.042206922	0.589245504	-0.010593411	0.892248971	0.041461782	0.595842057	-0.06955983	0.373185196	0.06955983	0.373185196
ALDH9A1	blue	0.297248548	0.000100609	0.020798802	0.790256389	0.263645956	0.000598925	0.820230529	1.24660308702704e-41	0.061642078	0.430140058	0.141456584	0.06907617	0.712968535	4.52855653581814e-27	-0.674519561	2.22751759311281e-23	-0.108988341	0.162181179	-0.518925864	7.93051278202394e-13	-0.041888082	0.592064037	-0.527600498	2.80019314519487e-13	-0.388753526	2.26754249489006e-07	0.103055947	0.186411136	0.722119933	4.85715940332254e-28	-0.722119933	4.85715940332254e-28
ALDOA	red	-0.239411186	0.00189255	-0.225930672	0.003424048	0.086311751	0.268851664	-0.028158132	0.718755751	-0.253850479	0.000966336	0.009242905	0.905917778	-0.031006522	0.691686216	0.100279521	0.198620676	-0.234019197	0.002408583	0.116873535	0.133724344	-0.27237726	0.000384964	-0.129941588	0.09519436	-0.038070507	0.626276504	-0.095888695	0.219095075	0.012694805	0.87104462	-0.012694805	0.87104462
ALDOC	blue	0.239036412	0.001924866	-0.003853078	0.960705323	0.378046147	5.12413030888977e-07	0.352166895	3.27127998796237e-06	-0.090526696	0.246079416	-0.197593924	0.010717027	0.015579021	0.842092988	-0.063188927	0.418636418	-0.215637165	0.005267544	-0.34618366	4.90920274587961e-06	-0.22200824	0.004043788	-0.339956572	7.42476860712975e-06	-0.33006601	1.4067447377227e-05	-0.027608433	0.724021544	0.251530491	0.001079378	-0.251530491	0.001079378
ALG12	green	0.629661286	1.01850422138105e-19	0.457037672	6.0286327513814e-10	0.418832486	1.95586515412254e-08	0.499989592	6.96444184704729e-12	0.041766611	0.593139443	-0.254915007	0.000918194	0.120526701	0.121914352	-0.146478817	0.059679067	-0.093034253	0.233185755	-0.625707189	2.00595522331839e-19	-0.232036889	0.002628328	-0.389292716	2.17465779638181e-07	-0.575233535	5.24174406384495e-16	0.051583513	0.509237994	0.224019323	0.003714452	-0.224019323	0.003714452
ALG13	brown	-0.237692172	0.002044948	-0.026491777	0.734758142	0.031303855	0.688882197	0.08671564	0.266609438	-0.102183344	0.190187757	0.057572198	0.461260861	0.163354058	0.03547338	-0.0508313	0.515442038	-0.116088697	0.136372395	0.000471663	0.995187958	-0.079614113	0.30790652	-0.12096899	0.120541146	-0.085965807	0.27078237	-0.096987621	0.213835212	0.022220863	0.776281995	-0.022220863	0.776281995
ALG3	turquoise	0.102606564	0.188349148	0.162183138	0.036830706	0.381414729	3.97727832692892e-07	-0.264962437	0.000560844	-0.160677795	0.038639852	-0.646683689	4.909691453028e-21	-0.718521022	1.18104204017065e-27	0.734887527	1.84908336927042e-29	-0.055068801	0.481005952	-0.143303608	0.065489099	-0.197005632	0.010957773	0.278784209	0.000275703	-0.05993742	0.443025434	0.223504674	0.003796347	-0.570265272	1.05860418303672e-15	0.570265272	1.05860418303672e-15
ALG5	red	-0.412762814	3.27052854460216e-08	-0.330155476	1.39877378100211e-05	-0.310229896	4.74897310701412e-05	-0.355746666	2.55567685163482e-06	0.252556372	0.001027975	0.159921349	0.03957685	-0.063502155	0.416329034	0.119831226	0.124098116	0.067530759	0.387321082	0.428791351	8.22797264289383e-09	0.119566881	0.124936036	0.249986145	0.001161213	0.325565039	1.86800325949855e-05	0.103885598	0.182871612	-0.198470286	0.010367036	0.198470286	0.010367036
ALG6	turquoise	0.262444912	0.000635733	0.386403339	2.71864108857534e-07	0.513342198	1.52618412643728e-12	0.063974543	0.412863302	-0.127282865	0.102219612	-0.687051547	1.61169514514523e-24	-0.437726267	3.69319885086215e-09	0.511248395	1.94486884626048e-12	-0.072907987	0.350562548	-0.433753675	5.2884058647116e-09	-0.010235209	0.895871494	0.185741064	0.016579157	-0.056710584	0.468005574	0.289038256	0.000158861	-0.342979405	6.08058862299729e-06	0.342979405	6.08058862299729e-06
ALG8	turquoise	0.023293443	0.765788892	0.235859058	0.00221968	0.312875391	4.05754281942275e-05	-0.180630582	0.019866135	-0.075378443	0.334435267	-0.521161713	6.08129598471971e-13	-0.522119206	5.42448777143235e-13	0.570618072	1.00745599972631e-15	-0.058466929	0.454314243	-0.141673232	0.068647316	-0.151538647	0.051300669	0.210174128	0.006570402	-0.104636574	0.179710518	-0.000377433	0.996149315	-0.446759716	1.6043139065591e-09	0.446759716	1.6043139065591e-09
ALG9	blue	0.165304744	0.033306091	0.019716772	0.800934559	0.194613933	0.011986244	0.610765946	2.3858159864168e-18	0.09002266	0.248729774	0.135468609	0.081818034	0.601635848	1.01680162375218e-17	-0.492682338	1.55510527278344e-11	-0.033351907	0.669684579	-0.37984489	4.47732060016089e-07	-0.088258906	0.258159481	-0.415276784	2.64652004096569e-08	-0.289945823	0.000151141	-0.185833132	0.016524565	0.51457151	1.32268809259642e-12	-0.51457151	1.32268809259642e-12
ALKBH1	red	-0.192717249	0.012861187	-0.1456537	0.061146528	-0.251963243	0.001057414	-0.520550995	6.53996187396866e-13	0.167394705	0.031109685	-0.00106791	0.989105149	-0.36747593	1.11419227825004e-06	0.374263417	6.78761488088652e-07	0.065876081	0.399084768	0.376479325	5.75944321484445e-07	0.020955602	0.788712169	0.287534017	0.00017247	0.221918121	0.004059143	0.064559765	0.408593328	-0.405804317	5.82376291218339e-08	0.405804317	5.82376291218339e-08
ALKBH4	turquoise	0.151088374	0.052004371	0.255503626	0.00089253	0.268330423	0.000473356	-0.142179358	0.067653888	-0.044647422	0.567877629	-0.455082707	7.28051398173522e-10	-0.488929115	2.33220647222772e-11	0.509409714	2.40300723497421e-12	-0.107735669	0.167090568	-0.171972716	0.026725534	-0.231059616	0.002743209	0.028243921	0.717935131	-0.202370777	0.008928626	0.286022262	0.000187237	-0.316402856	3.28195958412672e-05	0.316402856	3.28195958412672e-05
ALLC	green	0.526888691	3.05332125362698e-13	0.288432144	0.000164219	0.013701149	0.860921476	0.10377922	0.18332267	0.142159877	0.067691907	-0.036295156	0.64246877	0.006169729	0.937118941	-0.095223969	0.22232103	0.099783228	0.200862833	-0.239692761	0.001868597	-0.001884391	0.980776643	-0.116416201	0.135262558	-0.166620416	0.031908603	0.092924747	0.233738722	0.09177972	0.239575869	-0.09177972	0.239575869
ALMS1	turquoise	0.041757514	0.593220015	0.352092568	3.28798567660488e-06	-0.284519737	0.000203073	-0.60533659	5.68158867429542e-18	-0.003478261	0.964525174	-0.07327842	0.348113689	-0.507214387	3.08831159316003e-12	0.483249293	4.26668128706396e-11	0.206718034	0.007536109	0.299272069	8.97058318772156e-05	0.036642258	0.639289413	0.233663478	0.002446745	0.044252607	0.571309411	0.23782283	0.002032984	-0.507875268	2.86417657368953e-12	0.507875268	2.86417657368953e-12
ALOX12	blue	0.393786794	1.53012058221978e-07	0.156936025	0.043463302	0.62779159	1.40499638747269e-19	0.884746955	2.96866746692436e-56	-0.124133001	0.111064689	-0.212634787	0.005951682	0.426391338	1.01632819576674e-08	-0.441441808	2.62870955696036e-09	-0.211439594	0.006245395	-0.744030448	1.58144753414381e-30	-0.226177358	0.003388099	-0.54692777	2.46757063725533e-14	-0.551881508	1.2907545698072e-14	-0.153244999	0.048705217	0.586377194	1.03685291687455e-16	-0.586377194	1.03685291687455e-16
ALOX12B	black	0.017152431	0.826385324	0.003326064	0.966076486	0.457351921	5.84788217279106e-10	0.224720235	0.003605476	-0.174353145	0.024662707	-0.369944332	9.31643087024055e-07	-0.184667482	0.017227418	0.115588701	0.138080183	-0.157378866	0.042867364	-0.307751503	5.49584002341368e-05	-0.107239026	0.169067314	0.008909742	0.909294205	-0.178736528	0.021220207	-0.068956273	0.377356527	0.082545167	0.290379593	-0.082545167	0.290379593
ALOX12P2	turquoise	0.312810819	4.07322887115163e-05	0.419021191	1.92453626318457e-08	0.182541001	0.018576728	-0.25555544	0.000890303	-0.106049548	0.173872271	-0.389990789	2.05980311965388e-07	-0.546838275	2.49638398933377e-14	0.482868826	4.44109992527454e-11	-0.089252492	0.252817617	-0.110345009	0.156986755	-0.283291623	0.000216933	-0.019767305	0.800435031	-0.29184212	0.000136126	0.119390776	0.125496675	-0.365376326	1.29584815080766e-06	0.365376326	1.29584815080766e-06
ALOX15B	blue	0.482231051	4.74909309416868e-11	0.283715473	0.000212053	0.482852426	4.44877153897238e-11	0.767158693	1.91724628888174e-33	0.009583962	0.902463086	-0.15125687	0.051740109	0.423655842	1.29041726755238e-08	-0.436182737	4.24838601984592e-09	-0.085325105	0.274382932	-0.690746056	7.24425170935276e-25	-0.069898392	0.37085774	-0.408924306	4.50353661566954e-08	-0.428578186	8.38436340290911e-09	-0.054770769	0.483386625	0.496059445	1.07535461552149e-11	-0.496059445	1.07535461552149e-11
ALOX5	magenta	-0.152051967	0.050508086	-0.197338172	0.010821109	0.028300762	0.717391592	0.313013095	4.02428092416747e-05	0.006996324	0.928715323	0.11907205	0.126516288	0.394278383	1.47193389017401e-07	-0.381544345	3.93846871382541e-07	0.053177752	0.496218383	-0.092065991	0.238107048	0.570219768	1.0653829626692e-15	0.124594389	0.109732875	0.474244545	1.08700210434583e-10	-0.125442947	0.107316163	0.310732127	4.60973742909425e-05	-0.310732127	4.60973742909425e-05
ALOX5AP	greenyellow	-0.472788835	1.26120290935934e-10	-0.636380824	3.14724607139752e-20	-0.333873694	1.10280593343659e-05	-0.17335875	0.025507185	0.181753225	0.019099359	0.291198032	0.000141063	0.158427247	0.041483776	-0.155352736	0.045650966	0.159537578	0.040059481	0.42348304	1.30993507685386e-08	0.532033408	1.62605917846516e-13	0.359669506	1.943171159669e-06	0.781966391	1.70491686863725e-35	-0.05021603	0.52054537	0.00225203	0.977027157	-0.00225203	0.977027157
ALOXE3	black	0.206346135	0.007647194	0.082285558	0.291904581	0.389460964	2.14642782987096e-07	0.084687857	0.277996096	-0.048215248	0.53731727	-0.403508596	7.02475018963867e-08	-0.308716282	5.19287370111668e-05	0.215924528	0.005205906	-0.115013597	0.140064653	-0.278723553	0.000276586	-0.117540194	0.131506139	0.05844115	0.45451357	-0.109195057	0.16138151	0.010846325	0.889692566	-0.049093633	0.529921044	0.049093633	0.529921044
ALPK1	pink	0.668752655	7.14583616762476e-23	0.851631184	7.1151283704589e-48	0.279794188	0.000261376	0.250358726	0.001140966	0.011517496	0.882914065	-0.245064856	0.001461358	-0.056928208	0.466296922	-0.051721294	0.508105823	-0.114529499	0.141751885	-0.521863335	5.59291944061118e-13	0.005197134	0.947015696	-0.1231881	0.113831614	-0.373585556	7.13566040207348e-07	-0.060006503	0.442499026	0.043800576	0.575250484	-0.043800576	0.575250484
ALPK3	brown	0.086490697	0.267856649	0.097550166	0.211177874	-0.421948789	1.49614808333165e-08	-0.020892996	0.789328634	-0.010610959	0.892071563	0.549684035	1.72288519174744e-14	0.380591247	4.23251997235039e-07	-0.428828837	8.20076323724659e-09	-0.047341127	0.544728249	0.204707787	0.008154067	-0.084596996	0.278513871	-0.167572259	0.030928899	-0.063451665	0.416700465	-0.067484738	0.387645404	0.282420557	0.000227292	-0.282420557	0.000227292
ALPPL2	green	0.868662391	6.72348222446355e-52	0.63592074	3.41391730122775e-20	0.43325787	5.52897116258118e-09	0.524045118	4.30571540717726e-13	0.135279825	0.082248571	-0.299832471	8.68878213543955e-05	0.119587721	0.12486982	-0.181289936	0.019412626	-0.046303991	0.553586069	-0.732671023	3.30532373944843e-29	-0.096029122	0.218417856	-0.357517617	2.2593437726537e-06	-0.536017532	9.90890914701096e-14	0.075302274	0.334925309	0.26988536	0.000437381	-0.26988536	0.000437381
ALS2CL	blue	0.630294262	9.12953877468121e-20	0.349897507	3.81952576863422e-06	0.586848774	9.66805532958712e-17	0.923333733	4.55073268255435e-70	0.036034266	0.644862742	-0.189074241	0.014699843	0.501731114	5.734730045988e-12	-0.525938945	3.42597385124675e-13	-0.161010051	0.038234234	-0.840407702	1.73067048585951e-45	-0.078834834	0.312680748	-0.480553327	5.66145090142853e-11	-0.514577704	1.32173281162641e-12	-0.092242698	0.237203539	0.609110214	3.11401526737732e-18	-0.609110214	3.11401526737732e-18
ALX1	turquoise	0.022204745	0.776439985	0.072585324	0.35270441	0.093272124	0.231987765	-0.183723481	0.017815522	-0.006429554	0.934476625	-0.234249623	0.002384151	-0.319223934	2.76449450868166e-05	0.310021712	4.80783927688364e-05	0.061246907	0.433107775	-0.017847698	0.819465818	0.016550892	0.832382836	0.16428989	0.034419196	0.01851988	0.812789263	0.000211498	0.997842231	-0.214516013	0.005514316	0.214516013	0.005514316
AMD1	black	0.27958896	0.00026423	0.216174712	0.00515277	0.576433908	4.41517348695428e-16	0.459472234	4.75824908879325e-10	-0.166576104	0.031954848	-0.413348117	3.11371733270292e-08	0.043041758	0.581894793	0.024469374	0.754333508	-0.238790259	0.001946363	-0.553514505	1.04003972756953e-14	-0.139215085	0.073642434	-0.182733324	0.018451035	-0.21450526	0.005516732	-0.186137913	0.016344959	0.172424785	0.026322797	-0.172424785	0.026322797
AMFR	blue	-0.16784038	0.030657593	-0.421615686	1.53981752289533e-08	0.056769726	0.467540885	0.40117111	8.49007463123036e-08	-0.036681674	0.638928781	0.212839756	0.00590257	0.444231385	2.03099316305974e-09	-0.435566474	4.49182029745992e-09	-0.126513989	0.10432568	-0.055694617	0.476027609	0.032201648	0.6804413	-0.138507488	0.075133677	0.048144294	0.537916955	-0.097254231	0.212572842	0.418391426	2.03101486356398e-08	-0.418391426	2.03101486356398e-08
AMHR2	green	0.824241659	2.33580750785383e-42	0.409326822	4.35578314053339e-08	0.029940553	0.701773151	0.329539269	1.45455232138791e-05	0.438793337	3.35102537766118e-09	0.081094754	0.298967787	0.262703924	0.000627623	-0.388780546	2.26279876307314e-07	0.116129966	0.136232162	-0.421907006	1.50155967960195e-08	0.09425522	0.227082543	-0.274474963	0.000345414	-0.324584063	1.98592665220269e-05	0.063138618	0.419007712	0.385371456	2.94276160335953e-07	-0.385371456	2.94276160335953e-07
AMIGO2	red	-0.524933606	3.86859819855718e-13	-0.341731596	6.6048047256865e-06	-0.292182181	0.000133586	-0.577361017	3.86524755824759e-16	-0.084545242	0.278809084	0.045720083	0.558603595	-0.368456094	1.03795766509113e-06	0.353030017	3.08309779046322e-06	0.046883303	0.548629754	0.588136915	7.98194242592434e-17	-0.000379574	0.996127468	0.38763433	2.47261247566906e-07	0.358752437	2.07238925069012e-06	-0.104648651	0.179660012	-0.474452078	1.06414897819599e-10	0.474452078	1.06414897819599e-10
AMMECR1	black	0.31424756	3.73734063252286e-05	0.391035851	1.89865095415368e-07	0.81783289	3.32558105072663e-41	0.466271703	2.43276950270552e-10	-0.273985035	0.000354298	-0.694496851	3.17724574553924e-25	-0.239531991	0.001882239	0.222863137	0.003900708	-0.245780951	0.001413677	-0.713924154	3.60156333002879e-27	-0.109028513	0.162025546	-0.059143701	0.449098892	-0.2886586	0.000162198	-0.161485699	0.037659812	-0.02422901	0.756670773	0.02422901	0.756670773
AMN	green	0.837198297	7.70453600834222e-45	0.68429923	2.90180862767653e-24	0.453358664	8.59009393001893e-10	0.442024054	2.49139195428416e-09	0.115860728	0.137149035	-0.364714334	1.35874973199607e-06	-0.003267213	0.966676379	-0.082138846	0.292768746	-0.111987911	0.150864886	-0.700365331	8.52840110688728e-26	-0.115411315	0.138689975	-0.296610188	0.000104298	-0.552219054	1.23451968913708e-14	0.029533298	0.705640774	0.170388381	0.028178858	-0.170388381	0.028178858
AMOTL2	blue	0.228602334	0.003052418	-0.002020818	0.979385191	0.140008137	0.07199969	0.702124779	5.71352606169503e-26	-0.011023476	0.88790263	0.25926675	0.000743424	0.688930918	1.07464932829603e-24	-0.712632871	4.90684400782853e-27	-0.105423251	0.176442496	-0.353700683	2.94402731487293e-06	-0.063925968	0.413218897	-0.432375682	5.98332935780694e-09	-0.264763362	0.000566455	-0.058409428	0.454758909	0.698184966	1.39539463177948e-25	-0.698184966	1.39539463177948e-25
AMPD1	brown	0.120704965	0.121359433	-0.131542936	0.091151519	-0.120936528	0.120641522	0.168455886	0.030042425	0.290985374	0.000142729	0.199505778	0.009966513	0.273780707	0.000358066	-0.312707441	4.09846041423492e-05	0.19523892	0.011709618	-0.060845964	0.436130795	0.2409668	0.001763625	-0.144315711	0.063588972	0.009446047	0.903859857	-0.018617763	0.811818136	0.313418786	3.92777185258868e-05	-0.313418786	3.92777185258868e-05
AMPD2	red	-0.160132826	0.039312992	0.061805149	0.428918827	-0.264629066	0.00057027	-0.599594651	1.39720299408906e-17	0.118594259	0.128056712	-0.058949766	0.450589947	-0.480977141	5.41611841249284e-11	0.440583257	2.84459499940018e-09	-0.052904656	0.498436101	0.388086906	2.38763560027881e-07	0.164066494	0.034668404	0.373522838	7.16870979347916e-07	0.302664428	7.38712267792296e-05	-0.018845944	0.809555406	-0.512954525	1.59644744667342e-12	0.512954525	1.59644744667342e-12
AMPD3	blue	0.109220353	0.161283857	0.076050833	0.33012924	0.554616857	8.98349132077282e-15	0.480851766	5.48760040630194e-11	-0.131732232	0.090682793	-0.381542768	3.9389385706239e-07	0.037472954	0.631707148	-0.087382585	0.262934811	-0.065133229	0.40443452	-0.493925948	1.35821139866894e-11	0.230459022	0.002816047	0.091649397	0.24024663	-0.007314989	0.925477649	-0.197693791	0.010676625	0.160917918	0.038346349	-0.160917918	0.038346349
AMPH	brown	-0.178414851	0.021457917	-0.273320644	0.000366685	-0.679325278	8.26303880753163e-24	-0.307853108	5.46316868858727e-05	0.109578333	0.159906635	0.713212925	4.27130272887575e-27	0.308109594	5.3815037576031e-05	-0.34670156	4.74125954336041e-06	0.057063461	0.465236725	0.561966229	3.33692808274998e-15	-0.048939319	0.531216692	-0.063891062	0.413474537	0.147890214	0.05723608	-0.140499154	0.070997581	0.097266872	0.212513121	-0.097266872	0.212513121
AMT	brown	0.307730606	5.5025820523052e-05	0.091022078	0.243493738	-0.523482518	4.60696006951948e-13	0.07714434	0.323202666	0.472540968	1.29344091884612e-10	0.678714483	9.3827941480108e-24	0.572367578	7.87393469106612e-16	-0.633093844	5.61026793702135e-20	0.022222482	0.776266119	0.123828219	0.111951365	0.212983338	0.005868383	-0.282926943	0.000221215	-0.070564483	0.366304816	-0.072305721	0.354567054	0.434838146	4.79688059993758e-09	-0.434838146	4.79688059993758e-09
AMZ2	red	-0.319830968	2.66368859913687e-05	-0.169223497	0.029289993	-0.234813167	0.002325345	-0.609326223	3.00792382658876e-18	-0.101011663	0.195346185	-0.02812278	0.71909401	-0.45185863	9.91232042068996e-10	0.523364904	4.67247884508117e-13	0.075554206	0.333306224	0.422492853	1.42737354821978e-08	-0.088225107	0.258342546	0.353350681	3.01584291643746e-06	0.233525549	0.002461689	0.194318391	0.012119041	-0.464728579	2.8365045059052e-10	0.464728579	2.8365045059052e-10
ANAPC10	red	-0.686486406	1.81950162974944e-24	-0.488177438	2.52790395905028e-11	-0.338250606	8.30301026878618e-06	-0.552772994	1.14736884181455e-14	-0.156820798	0.043619497	0.120284832	0.122670412	-0.251040209	0.001104767	0.385780653	2.85184854573818e-07	-0.023666648	0.762147671	0.615242384	1.15201596852706e-18	-0.168775404	0.02972725	0.289431125	0.000155475	0.344860586	5.36424902228551e-06	0.284333651	0.000205118	-0.36695706	1.15668040230622e-06	0.36695706	1.15668040230622e-06
ANAPC15	brown	0.137732733	0.076794376	0.000346159	0.996468374	-0.101656857	0.192493228	0.062433406	0.424232524	0.223303259	0.003828838	0.144804876	0.062686919	0.179044186	0.020994985	-0.165991289	0.032570513	0.036275443	0.642649536	-0.010303363	0.895182082	0.022498021	0.773566578	-0.079666006	0.307590307	-0.060505738	0.438705454	-0.142993405	0.066080676	0.128506278	0.09893777	-0.128506278	0.09893777
ANAPC2	pink	0.272055721	0.000391384	0.299896381	8.65717621914057e-05	0.09330514	0.231821829	0.061701016	0.429698441	0.151696902	0.051055225	-0.109912516	0.158628939	-0.071885468	0.357378221	0.029097644	0.709786468	0.020578188	0.792430458	-0.19569605	0.011510856	0.061667369	0.429950524	0.075219364	0.335459241	-0.109739431	0.159289743	-0.036278643	0.642620188	-0.051133554	0.512944468	0.051133554	0.512944468
ANAPC5	turquoise	0.101806884	0.191834199	0.39276426	1.65829184180417e-07	0.21336196	0.005779078	-0.186613397	0.016068151	0.006231848	0.93648715	-0.458330285	5.31806420689226e-10	-0.425169892	1.13096736153479e-08	0.529549085	2.20723901129178e-13	-0.08108543	0.299023537	-0.152655501	0.04958924	0.010129177	0.896944228	0.238407469	0.001980228	-0.014656819	0.851328968	0.122307949	0.116457039	-0.395651945	1.32037594909588e-07	0.395651945	1.32037594909588e-07
ANG	brown	-0.248294045	0.001257371	-0.5173815	9.51601922903665e-13	-0.592259974	4.29742641035223e-17	-0.128070462	0.10009717	0.545802006	2.85483922478382e-14	0.677169487	1.29225254618056e-23	0.429398169	7.79800669613362e-09	-0.455557201	6.95538147624573e-10	0.058621976	0.453116437	0.476103887	8.98118893131434e-11	0.086165911	0.269664446	-0.149179457	0.055077127	0.178824653	0.021155483	-0.013079469	0.867172598	0.333689742	1.11593434669359e-05	-0.333689742	1.11593434669359e-05
ANGEL2	turquoise	-0.329559416	1.45269585963394e-05	0.005162657	0.947366679	-0.05887411	0.451172371	-0.477441782	7.82305949140051e-11	-0.099771634	0.200915431	-0.22855122	0.003059172	-0.455549104	6.96081007393004e-10	0.555722448	7.75207497173069e-15	-0.100541773	0.19744322	0.25670848	0.00084204	-0.033896872	0.664611482	0.378985963	4.77579175643386e-07	0.217419819	0.004895479	0.112682676	0.148330939	-0.479182054	6.53128027704691e-11	0.479182054	6.53128027704691e-11
ANGPT1	brown	-0.371254355	8.46729703836325e-07	-0.422297467	1.4517143607045e-08	-0.821238788	8.21537656110789e-42	-0.366782544	1.17131469214389e-06	0.112146064	0.150285217	0.867608946	1.23746509682993e-51	0.395468715	1.33969245744895e-07	-0.41788652	2.1204531132322e-08	0.146705549	0.059280936	0.712334725	5.26875953918791e-27	0.057755891	0.459829903	-0.016466956	0.833220485	0.25883873	0.000759145	-0.178882317	0.021113224	0.135566314	0.081595925	-0.135566314	0.081595925
ANGPT2	red	-0.596037652	2.41794116763873e-17	-0.464862878	2.79893765436236e-10	-0.405585165	5.92929853818552e-08	-0.559949902	4.38936606662866e-15	-0.143631298	0.064868879	0.140727851	0.070534721	-0.277473267	0.000295388	0.276730525	0.000307112	0.463437685	3.22338235129181e-10	0.637453844	2.60207185864878e-20	0.110720072	0.155572998	0.370444806	8.98286458590528e-07	0.522767615	5.0194506360884e-13	0.001433579	0.985374943	-0.368201716	1.05725007540673e-06	0.368201716	1.05725007540673e-06
ANGPT4	green	0.76568681	3.0076773190427e-33	0.411094067	3.76039079113639e-08	0.25524563	0.000903697	0.457345723	5.85139625857545e-10	0.273778457	0.000358108	-0.111532086	0.152545042	0.17847697	0.021411835	-0.32689219	1.71895319052618e-05	0.015664691	0.841236068	-0.537524776	8.20177340459535e-14	-0.040413216	0.605180841	-0.306256188	5.99837774883971e-05	-0.357998143	2.18476003025624e-06	-0.029860473	0.702533055	0.359034838	2.03175136222196e-06	-0.359034838	2.03175136222196e-06
ANGPTL2	red	-0.52012211	6.88199623509271e-13	-0.536787357	8.9977731935351e-14	-0.70627532	2.19500053831054e-26	-0.514031807	1.40855409684102e-12	0.070528096	0.366552635	0.607907835	3.77491210282864e-18	0.106543573	0.171864504	-0.161841786	0.037234556	0.136603431	0.079268024	0.799478361	3.87998754839672e-38	0.130535811	0.093677862	0.202498652	0.008884618	0.534825696	1.14993037777054e-13	-0.189696084	0.014370621	-0.122895151	0.114700282	0.122895151	0.114700282
ANGPTL4	black	0.153245407	0.048704609	0.099034427	0.204280323	0.393578911	1.55538391664275e-07	0.234839516	0.002322628	-0.106867989	0.170555426	-0.326013979	1.81626904797195e-05	-0.12632744	0.104841778	0.034918716	0.655140158	-0.270549227	0.000422807	-0.302596524	7.41607045588609e-05	0.00989775	0.899286225	0.107715835	0.167169181	-0.006010596	0.938737599	-0.112492384	0.149021748	0.029384653	0.707054323	-0.029384653	0.707054323
ANGPTL7	brown	-0.164194934	0.034524937	-0.295486475	0.000111101	-0.718834226	1.09376019494719e-27	-0.20439631	0.008253734	0.092631076	0.235226188	0.839376699	2.80611541346649e-45	0.473219272	1.20705892714021e-10	-0.501977105	5.57900462134852e-12	0.04951841	0.5263628	0.525771589	3.49607343557852e-13	-0.059788665	0.444160134	-0.151786587	0.050916562	0.094153469	0.227586809	-0.148034301	0.056991384	0.260360624	0.000704596	-0.260360624	0.000704596
ANK2	brown	-0.308905075	5.13545282581422e-05	-0.391020369	1.90094768759817e-07	-0.817472751	3.84887671714689e-41	-0.261084706	0.00067993	0.134337239	0.084425511	0.91679228	2.85536224410744e-67	0.526936799	3.03553397022069e-13	-0.550424593	1.56348651520528e-14	0.279466552	0.000265946	0.637710839	2.48590767954223e-20	0.169145449	0.029365757	-0.095688577	0.220062734	0.252015837	0.001054773	-0.136829119	0.078768604	0.276069833	0.000317902	-0.276069833	0.000317902
ANK3	blue	0.064270646	0.410699571	-0.033656553	0.666846762	0.128184499	0.099792768	0.396597621	1.22485064166407e-07	0.037878335	0.628020821	0.108145219	0.165473464	0.371082703	8.57419867669855e-07	-0.359601566	1.95247494151191e-06	-0.131887032	0.090300911	-0.230547579	0.002805198	-0.057314091	0.463275655	-0.304271077	6.73231912494731e-05	-0.207167451	0.007403784	-0.128047709	0.100157995	0.423033929	1.36199963697545e-08	-0.423033929	1.36199963697545e-08
ANKEF1	turquoise	-0.18014874	0.020203318	0.009857656	0.899692052	0.414333772	2.86584162908234e-08	-0.006004588	0.938798717	-0.174818552	0.024275783	-0.51739389	9.5021500462924e-13	-0.372031985	7.99873210473284e-07	0.475592663	9.46620234990087e-11	0.012947879	0.868496835	-0.216792459	0.005023642	-0.065764961	0.39988232	0.041934283	0.591655241	-0.07765494	0.320000773	0.232866849	0.002534204	-0.254864026	0.000920449	0.254864026	0.000920449
ANKFY1	turquoise	0.267951034	0.000482539	0.489836867	2.11540644095251e-11	0.220021173	0.004394752	-0.033382861	0.669396019	-0.152483995	0.049848924	-0.343709998	5.79223194533493e-06	-0.249851127	0.001168631	0.28852833	0.000163358	-0.085379578	0.274075556	-0.235420569	0.002263438	-0.149665601	0.054280699	0.026659246	0.733144598	-0.228426452	0.003075714	0.205710512	0.007840423	-0.165470732	0.03312697	0.165470732	0.03312697
ANKH	brown	-0.146969296	0.058820558	0.130059098	0.094892933	-0.441230926	2.68022315239641e-09	-0.280260572	0.000254996	-0.051533091	0.50965264	0.357052808	2.33378832735124e-06	0.119826943	0.124111658	-0.0335377	0.667953336	0.049039482	0.530375527	0.337537316	8.69863923540893e-06	-0.097905089	0.209513517	-0.035945454	0.645678527	-0.064316753	0.410363251	0.08181306	0.294693778	-0.082602441	0.290043873	0.082602441	0.290043873
ANKLE2	turquoise	-0.093548186	0.230602873	0.307897288	5.44901943589765e-05	0.277897032	0.000288886	-0.275281765	0.000331232	-0.297859871	9.71911200143438e-05	-0.507269353	3.06903844335e-12	-0.568681912	1.32112407480395e-15	0.602857844	8.39719122135529e-18	-0.133265656	0.08695623	-0.046483022	0.552052044	-0.042559099	0.586139416	0.387256851	2.54569571559299e-07	0.137010565	0.078368929	0.041503417	0.595472594	-0.544650207	3.31217839548945e-14	0.544650207	3.31217839548945e-14
ANKMY2	red	-0.367425749	1.1182354379674e-06	-0.167208982	0.031299748	-0.552494687	1.19037721237827e-14	-0.387482732	2.50171864302512e-07	0.216366482	0.00511237	0.498084915	8.60240645114231e-12	0.155441599	0.045525792	-0.081445274	0.296877056	0.054979001	0.481722609	0.53128433	1.78347252915877e-13	-0.079804965	0.306744602	-0.043853798	0.574785803	0.040970473	0.600209675	-0.012160001	0.876433027	-0.059333341	0.447643547	0.059333341	0.447643547
ANKRA2	blue	-0.04391294	0.574269643	0.083570968	0.284405898	-0.000361308	0.996313825	0.205753465	0.00782723	0.044216239	0.57162602	0.091577769	0.240615853	0.310041573	4.80219385547128e-05	-0.218334848	0.0047138	0.041607961	0.594545342	-0.108989566	0.162176434	0.152043841	0.050520552	-0.073437636	0.347064461	-0.020972814	0.78854271	0.033067254	0.672340389	0.128592569	0.098709477	-0.128592569	0.098709477
ANKRD10	turquoise	-0.245104803	0.00145866	0.018574851	0.812243843	-0.472959886	1.23941080385562e-10	-0.55381052	9.99984147006864e-15	-0.020668199	0.791543242	0.252772508	0.001017436	-0.18582453	0.016529659	0.190218538	0.014099018	0.052451993	0.502123504	0.502237291	5.4187620406657e-12	0.075365403	0.334519125	0.24716933	0.001325259	0.223062659	0.003867978	-0.027042733	0.729454151	-0.303508597	7.03597792631253e-05	0.303508597	7.03597792631253e-05
ANKRD10-IT1	pink	0.783343438	1.07852982813576e-35	0.788900743	1.64150506958971e-36	0.116289602	0.135690753	0.138950574	0.074197052	0.196808949	0.011039316	-0.143143425	0.065794036	-0.057413187	0.462501535	-0.07800166	0.317838308	-0.038802255	0.619653555	-0.403163385	7.22474053440153e-08	0.048182579	0.537593333	-0.134522313	0.083994471	-0.32231993	2.28546368282501e-05	-0.008068817	0.917823633	0.045372302	0.561602442	-0.045372302	0.561602442
ANKRD11	red	-0.508701362	2.60615072278986e-12	-0.537498086	8.2293483666575e-14	-0.333917273	1.09971727343774e-05	-0.122428172	0.116095666	-0.003660825	0.962664512	0.39759113	1.13164268628335e-07	0.19370238	0.012399996	-0.201247681	0.009323501	0.102378452	0.189338522	0.42491715	1.15619615293926e-08	0.145865475	0.060767092	0.045504272	0.560463581	0.259978184	0.000717953	-0.068075633	0.383493707	0.164173268	0.034549103	-0.164173268	0.034549103
ANKRD12	brown	-0.139816016	0.072394897	-0.079214238	0.31035034	-0.066607453	0.393859138	0.21630346	0.005125615	-0.062458345	0.424047115	0.261800708	0.000656324	0.346700821	4.74149545123311e-06	-0.359457745	1.97230969641863e-06	-0.091428541	0.241386351	0.008329107	0.915182487	0.079928896	0.305991639	-0.11201129	0.150779091	0.020387122	0.794314629	-0.132962295	0.08768358	0.367989414	1.07361275367679e-06	-0.367989414	1.07361275367679e-06
ANKRD17	black	-0.114619338	0.141437603	0.054548071	0.485169665	0.202491468	0.008887085	0.092224598	0.237295974	-0.188785356	0.014855015	-0.192105571	0.013155052	-0.012231856	0.875708718	0.144924775	0.062467426	-0.091485476	0.241092179	-0.116890931	0.133666099	-0.061302975	0.432685993	-0.009394064	0.90438641	-0.010248873	0.89573327	0.021719466	0.781201219	-0.066764313	0.392743748	0.066764313	0.392743748
ANKRD2	brown	0.218212691	0.004737699	0.155618153	0.045277947	0.039336097	0.614840995	0.113705309	0.144659968	0.105984584	0.174137577	0.005816213	0.94071515	0.096590535	0.215725296	-0.047191025	0.546005893	0.00627293	0.936069346	-0.184263954	0.017476715	-0.124217466	0.110819935	-0.182699141	0.018473321	-0.252906234	0.001010965	0.049316455	0.528053012	0.147279124	0.058283505	-0.147279124	0.058283505
ANKRD27	red	-0.201981889	0.009063649	-0.041916727	0.591810565	-0.261677805	0.000660322	-0.314084378	3.77413501817256e-05	-0.125084578	0.108331661	0.155670549	0.045204611	-0.118759405	0.127522648	0.113158304	0.146614888	0.265352986	0.000549984	0.308882388	5.14232135827917e-05	0.063520144	0.416196742	0.138931264	0.074237674	0.134095824	0.084990436	-0.163544061	0.035257167	-0.191743578	0.01333172	0.191743578	0.01333172
ANKRD28	brown	0.22687356	0.003288472	0.086357934	0.268594626	-0.230847357	0.002768754	0.162231675	0.036773584	0.359397983	1.98060795484465e-06	0.329826827	1.4282662746165e-05	0.462191596	3.64496877439757e-10	-0.388597029	2.29520519715609e-07	0.112876249	0.147630708	-0.043829247	0.575000141	0.170012582	0.028533318	-0.198984201	0.010166517	-0.082272328	0.291982439	-0.050328074	0.519614109	0.286182405	0.000185619	-0.286182405	0.000185619
ANKRD36	red	-0.55785585	5.82367462354471e-15	-0.368003939	1.07248555992807e-06	-0.608690124	3.33092237411077e-18	-0.562499231	3.10270559174851e-15	0.160621666	0.03870873	0.388572712	2.29953223935959e-07	-0.124964337	0.108674065	0.08787618	0.260237686	0.255503792	0.000892523	0.687259387	1.541284184346e-24	0.251239883	0.001094361	0.289368878	0.000156007	0.384134387	3.23477651845278e-07	0.066849212	0.392140846	-0.219409113	0.004508238	0.219409113	0.004508238
ANKRD36B	red	-0.308331817	5.3116763700098e-05	-0.062057581	0.427032307	-0.403374427	7.10183871113552e-08	-0.325976813	1.82050008664333e-05	0.0576059	0.460998138	0.269378151	0.000448828	-0.048891637	0.531617355	-0.00134365	0.986292294	0.145452611	0.061508613	0.399926232	9.38587168684179e-08	0.260962125	0.000684049	0.187234778	0.015712568	0.217081013	0.004964325	0.075828978	0.331546062	-0.106027821	0.173960971	0.106027821	0.173960971
ANKRD40	red	-0.313604795	3.88425382635078e-05	-0.314853602	3.60362178229372e-05	-0.2214768	0.004135095	-0.365773607	1.25944202463078e-06	-0.105423147	0.176442926	0.079560086	0.308235968	-0.209843235	0.006657833	0.267513958	0.000493323	0.051399513	0.510751981	0.377871327	5.19154926789617e-07	-0.106043606	0.173896525	0.177417622	0.0222095	0.183079254	0.018226808	0.179035358	0.021001419	-0.181638825	0.019176304	0.181638825	0.019176304
ANKRD46	red	0.065273707	0.403419605	0.198795221	0.010239852	-0.121377242	0.11928429	-0.174564582	0.024486274	0.066411288	0.395256687	0.048686013	0.533346925	-0.04933743	0.52787734	0.131504442	0.091247074	-0.098515413	0.206673537	0.065449899	0.402148802	-0.207331722	0.007355935	-0.144828869	0.062642946	-0.21916084	0.004555017	0.044830883	0.566286289	-0.138186562	0.075818026	0.138186562	0.075818026
ANKRD49	turquoise	0.30388539	6.88435021903433e-05	0.391299346	1.85996685672152e-07	0.242454719	0.001647848	0.171246405	0.027383624	0.07653367	0.327059162	-0.199419382	0.009999401	0.000202889	0.997930059	0.041641013	0.594252319	-0.060030346	0.44231743	-0.339173756	7.81623945453129e-06	-0.064956808	0.405711258	-0.106161484	0.173415836	-0.342335574	6.34593519659197e-06	-0.141397244	0.069194012	0.013585099	0.862087745	-0.013585099	0.862087745
ANKRD6	red	-0.257207692	0.0008219	-0.101711555	0.192252765	-0.378806472	4.84052122031495e-07	-0.193182172	0.012641691	-0.056185082	0.472145618	0.274688399	0.000341608	0.111922232	0.151106111	-0.043842646	0.574883157	0.269065887	0.000456013	0.345593967	5.10729670748503e-06	0.002540329	0.974087204	-0.033260558	0.670536419	0.07217747	0.355423481	0.221905544	0.00406129	-0.054056891	0.489114746	0.054056891	0.489114746
ANKS1A	brown	-0.288643679	0.00016233	-0.33135329	1.2960818574514e-05	-0.712937717	4.56205884420665e-27	-0.264525694	0.000573222	0.036998344	0.636034564	0.825700636	1.25690053507609e-42	0.461397895	3.94079523782741e-10	-0.427796433	8.98277785883468e-09	0.089350006	0.252297489	0.588768785	7.26351086355452e-17	-0.050214975	0.520554142	-0.166332957	0.03220961	0.087353811	0.263092625	-0.127981161	0.100336059	0.250824973	0.001116084	-0.250824973	0.001116084
ANKZF1	pink	0.460598368	4.26221158765098e-10	0.596338443	2.30896756087655e-17	0.19629657	0.011254259	0.117132732	0.132858523	0.080728923	0.301160206	-0.232509306	0.002574371	-0.121173573	0.119910033	0.088687521	0.255845663	-0.125397015	0.107445901	-0.348828824	4.10693253401666e-06	0.04026922	0.606468359	-0.185143687	0.016937201	-0.331760368	1.26283524282197e-05	0.169814526	0.028721654	-0.040732557	0.602329833	0.040732557	0.602329833
ANO1	turquoise	-0.369392464	9.69794125462373e-07	-0.149890243	0.053915907	-0.197268489	0.010849622	-0.609889999	2.74740379050187e-18	-0.148453119	0.056285017	-0.088386844	0.257467323	-0.537548153	8.17769520261008e-14	0.511281276	1.93750332550551e-12	-0.012963721	0.868337392	0.455979867	6.67761535907153e-10	-0.112201378	0.150082874	0.340860303	6.99593862602639e-06	0.224772633	0.003597447	0.139132179	0.073815906	-0.494362398	1.295023832626e-11	0.494362398	1.295023832626e-11
ANO10	blue	0.41604147	2.48061015385523e-08	0.074951653	0.337186978	0.304115763	6.79315878870533e-05	0.843146994	4.71222848697617e-46	0.053710523	0.491906976	0.13526041	0.082292951	0.72617241	1.75604025307472e-28	-0.67657526	1.46079556201486e-23	-0.103862159	0.182970924	-0.571037014	9.49845679052227e-16	-0.209535331	0.006740119	-0.627153397	1.5672844746741e-19	-0.511039033	1.99240807177485e-12	-0.085307938	0.274479852	0.725859675	1.90070099464177e-28	-0.725859675	1.90070099464177e-28
ANP32A	red	-0.606979751	4.3770650682025e-18	-0.508928197	2.53934707367272e-12	-0.449158375	1.28040096718057e-09	-0.421989086	1.4909466803692e-08	0.035976266	0.645395453	0.299841689	8.68421682921726e-05	-0.029579624	0.705200445	0.138383291	0.075397923	0.084739385	0.277702744	0.618878741	6.32247357828745e-19	-0.026387151	0.735766791	0.033014605	0.672832048	0.250551276	0.001130629	0.110370553	0.156890163	-0.146143353	0.060272155	0.146143353	0.060272155
ANP32B	turquoise	-0.204513112	0.008216234	0.118285703	0.129059168	-0.142498384	0.067033746	-0.542869179	4.16309142799995e-14	-0.060564465	0.438260422	-0.144961946	0.062399506	-0.514994264	1.25900348558946e-12	0.543913225	3.64146060840727e-14	0.000559258	0.994294303	0.306128422	6.04325879970351e-05	0.014215974	0.855751318	0.275689269	0.000324276	0.096383176	0.216717026	0.013609175	0.861845764	-0.499372915	7.45845683653937e-12	0.499372915	7.45845683653937e-12
ANP32E	turquoise	-0.269509702	0.000445833	0.069004009	0.377025584	0.151143564	0.05191769	-0.591736038	4.65148378448121e-17	-0.312581561	4.12938255485425e-05	-0.501151001	6.11887068860603e-12	-0.814661956	1.19098996923465e-40	0.858648477	1.81104361317174e-49	-0.061969602	0.427689264	0.195635001	0.011537227	-0.106270712	0.172971301	0.465083419	2.73828915131468e-10	0.170536582	0.02804011	0.03171073	0.68505199	-0.741050851	3.5646195080127e-30	0.741050851	3.5646195080127e-30
ANPEP	greenyellow	-0.477294026	7.94348283547371e-11	-0.383700585	3.34359031762073e-07	-0.132597245	0.088565274	-0.402847446	7.41255265168885e-08	-0.121606437	0.118583156	-0.031619209	0.68591285	-0.339588756	7.60633404679619e-06	0.252683001	0.001021788	-0.160719485	0.038588758	0.4307604	6.91018541435511e-09	0.191124218	0.013638815	0.455276594	7.1459222491743e-10	0.610745042	2.39387621552095e-18	-0.24191788	0.001688796	-0.282046503	0.00023188	0.282046503	0.00023188
ANTXR1	red	-0.543325495	3.92671645835784e-14	-0.380831715	4.15641123432055e-07	-0.362163837	1.6293759835923e-06	-0.573053454	7.14589626119374e-16	-0.19063012	0.013888224	0.118258237	0.129148694	-0.322279429	2.29119082205358e-05	0.321416233	2.41651942083075e-05	0.042209126	0.58922604	0.633347378	5.3669349773878e-20	-0.065323195	0.403062425	0.272684155	0.000378927	0.408018171	4.85397700629337e-08	0.065489244	0.401865347	-0.372864274	7.52468257593982e-07	0.372864274	7.52468257593982e-07
ANXA1	blue	0.234724923	0.002334465	0.082897741	0.288317036	0.57683172	4.17043576730111e-16	0.696772513	1.91511179132255e-25	-0.297178102	0.00010101	-0.18957195	0.014435821	0.291192601	0.000141105	-0.362585053	1.58139637562331e-06	-0.316229029	3.31665574320349e-05	-0.566657136	1.75076630603013e-15	-0.155307031	0.045715458	-0.319973951	2.64045373800613e-05	-0.321158819	2.45512698604172e-05	-0.233572214	0.002456624	0.422124376	1.47361107895047e-08	-0.422124376	1.47361107895047e-08
ANXA10	purple	-0.009927729	0.898982789	-0.059664852	0.445105837	-0.166502962	0.032031303	-0.214463226	0.005526186	0.636716986	2.96540937809469e-20	0.03915874	0.616438053	-0.120044586	0.123424982	0.070565505	0.366297854	-0.003185031	0.96751412	0.141902635	0.06819558	0.105548353	0.175926868	0.048839742	0.532053595	0.032551047	0.677166926	-0.026809661	0.731696366	-0.064026721	0.412481537	0.064026721	0.412481537
ANXA11	blue	0.185410342	0.016776556	-0.078622428	0.313990379	0.029975715	0.701439575	0.680965725	5.86467547755645e-24	0.136826167	0.07877512	0.384002823	3.26741461802197e-07	0.765243363	3.44244063696871e-33	-0.810067397	7.24610529628807e-40	0.03457102	0.658356829	-0.298994351	9.11338398809736e-05	0.131158122	0.092110331	-0.385096503	3.00539968368781e-07	-0.187661886	0.015472153	-0.189846788	0.01429181	0.738908959	6.34978098972537e-30	-0.738908959	6.34978098972537e-30
ANXA13	green	0.722864877	4.03411814882429e-28	0.535420074	1.06773627448513e-13	0.082047123	0.29330988	0.225551468	0.003479979	0.079757277	0.307034657	-0.005150778	0.947487613	0.105689274	0.175347374	-0.223237606	0.003839483	-0.001590731	0.983771925	-0.381133051	4.0628829486547e-07	-0.069621082	0.372763453	-0.201815674	0.009121909	-0.366676941	1.18025579667491e-06	-0.027186685	0.728070446	0.131364193	0.091595887	-0.131364193	0.091595887
ANXA2	black	0.058096494	0.45718316	-0.096127508	0.217944269	0.675177307	1.94694965015291e-23	0.560487085	4.08095927222451e-15	-0.281358206	0.000240548	-0.415148043	2.67548142161734e-08	0.033575528	0.667601055	-0.073030498	0.349751458	-0.265311733	0.000551122	-0.48067678	5.58889786838053e-11	-0.152634109	0.049621569	-0.122449048	0.116033007	-0.115803199	0.137345556	-0.171053	0.027561181	0.158706332	0.041121836	-0.158706332	0.041121836
ANXA2P1	blue	0.097398383	0.211892521	-0.02730657	0.726918745	0.686344054	1.87585960344342e-24	0.672185356	3.58174846478253e-23	-0.212468589	0.005991772	-0.397827823	1.11046156839099e-07	0.15988454	0.039622928	-0.153778105	0.047917088	-0.291929067	0.000135473	-0.584712966	1.32596010627162e-16	-0.187385136	0.015627564	-0.23406202	0.002404025	-0.243662522	0.00155901	-0.131946194	0.090155302	0.269649825	0.000442663	-0.269649825	0.000442663
ANXA2P2	black	0.213365316	0.005778292	-0.002762213	0.971824757	0.711238075	6.83992470322752e-27	0.654099748	1.23256964121249e-21	-0.226050593	0.003406529	-0.415109642	2.68417898525979e-08	0.091489031	0.241073818	-0.161194095	0.038011101	-0.262136679	0.00064551	-0.593861182	3.37087745248605e-17	-0.115950792	0.136841803	-0.186012134	0.016418873	-0.180925144	0.019662412	-0.188978093	0.01475133	0.227982284	0.003135261	-0.227982284	0.003135261
ANXA2P3	blue	0.565838595	1.96077013143209e-15	0.383773877	3.32496328607236e-07	0.684246689	2.93438254287711e-24	0.733629093	2.57327813335598e-29	-0.157986649	0.042060617	-0.395780718	1.30696045935921e-07	0.208190956	0.007110105	-0.23243429	0.002582871	-0.358974912	2.04031088748503e-06	-0.782026005	1.67156707857703e-35	-0.164933759	0.033709401	-0.334420661	1.06462729622254e-05	-0.41065851	3.89941698381591e-08	-0.111065326	0.154280089	0.338427134	8.20776263335538e-06	-0.338427134	8.20776263335538e-06
ANXA3	blue	0.033670569	0.666716307	-0.221529292	0.004125995	0.153169815	0.04881723	0.593864198	3.36933183481336e-17	0.019138872	0.806652919	0.228281887	0.003094982	0.631646712	7.22039698598419e-20	-0.594155343	3.22332469384196e-17	-0.10855181	0.163879609	-0.238048075	0.002012509	-0.14037399	0.071251944	-0.334486579	1.06011149791049e-05	-0.151752309	0.050969523	-0.230084805	0.002862311	0.592425872	4.19091190345469e-17	-0.592425872	4.19091190345469e-17
ANXA4	turquoise	-0.351286232	3.47450566584736e-06	-0.217442848	0.00489083	-0.154058319	0.047507103	-0.393540338	1.5601153970199e-07	0.080794421	0.300766905	0.006700586	0.931721104	-0.241826438	0.001695863	0.277960975	0.000287917	-0.145127231	0.062098227	0.346772991	4.71852865790844e-06	0.006342799	0.935358813	0.259285201	0.000742753	0.339826687	7.4884099953175e-06	0.06402139	0.412520533	-0.292872735	0.000128562	0.292872735	0.000128562
ANXA5	red	-0.588568391	7.48422945232605e-17	-0.476567694	8.56205117938288e-11	-0.671081378	4.47714120540154e-23	-0.673748362	2.60723708894222e-23	0.083368818	0.28557654	0.452110897	9.67697867338222e-10	-0.079429208	0.309034988	0.117925522	0.13023697	0.119597928	0.124837397	0.831637531	9.49988629795862e-44	0.117694244	0.130997603	0.331089007	1.31810732173121e-05	0.547408706	2.31819473833369e-14	0.040972457	0.600192007	-0.298146603	9.56255873637129e-05	0.298146603	9.56255873637129e-05
ANXA6	brown	-0.430933645	6.80451247521843e-09	-0.502517945	5.25092510678179e-12	-0.87370709	3.359679111855e-53	-0.429441607	7.76807296259112e-09	0.170448765	0.028122255	0.855386495	1.02208110797606e-48	0.361789942	1.67312409559905e-06	-0.388893253	2.24311406697613e-07	0.234152808	0.002394389	0.793629789	3.16124951962039e-37	0.259535846	0.000733693	0.038604981	0.62143607	0.416986784	2.28930311885049e-08	-0.035453005	0.650209593	0.105981829	0.174148836	-0.105981829	0.174148836
ANXA7	turquoise	-0.138201824	0.075785368	0.043029227	0.582004816	-9.90E-05	0.998990386	-0.121257835	0.11965084	-0.172138192	0.026577508	-0.060102869	0.441765317	-0.080590394	0.301993175	0.15107133	0.052031164	0.037995276	0.626959122	0.0645025	0.409009998	0.07419089	0.342127626	0.198168199	0.010486525	0.123834202	0.111933905	0.006364558	0.935137545	-0.073899891	0.344029533	0.073899891	0.344029533
ANXA9	blue	0.400918924	8.66464720969374e-08	0.125846185	0.106182471	0.493400172	1.43831049479686e-11	0.897652571	3.02132828671651e-60	-0.029627614	0.704744396	-0.091905093	0.238931818	0.554785855	8.78361762484412e-15	-0.563167215	2.83171856269415e-15	-0.105107478	0.177748972	-0.693532888	3.93156715254036e-25	-0.080270004	0.303925471	-0.460737691	4.20443546066818e-10	-0.432106012	6.12925741835685e-09	-0.05808213	0.457294606	0.60826091	3.56778539571747e-18	-0.60826091	3.56778539571747e-18
AOAH	red	-0.242861101	0.001617455	-0.200877449	0.009457016	-0.27504589	0.000335321	-0.318596571	2.87244579764716e-05	0.303082647	7.21115511687864e-05	0.099829755	0.200651859	-0.15669672	0.043788215	0.090677255	0.245291557	0.161921859	0.037139488	0.306193667	6.02030047560125e-05	0.421575609	1.54515341461162e-08	0.272809914	0.000376479	0.383205391	3.4720825098526e-07	0.011874569	0.879311234	-0.200968276	0.009424106	0.200968276	0.009424106
AOC1	salmon	-0.118554646	0.128185072	-0.257664489	0.000803861	-0.154755557	0.046499631	0.046824205	0.54913437	0.086411598	0.268296164	0.126733222	0.103721716	0.15967909	0.039880942	-0.163009704	0.035868093	0.731707056	4.24755099206666e-29	0.07346165	0.346906384	0.404057517	6.71764252921145e-08	0.134344543	0.084408466	0.256036471	0.000869868	0.094698256	0.224896103	0.08376285	0.283297697	-0.08376285	0.283297697
AOC3	brown	-0.286664022	0.00018083	-0.41117775	3.73423089387126e-08	-0.694690952	3.04353313348959e-25	-0.072424446	0.353775387	0.141535541	0.068919622	0.897465483	3.48188674075725e-60	0.634213957	4.61073569461252e-20	-0.664010718	1.8277229968875e-22	0.105242507	0.177189432	0.523262923	4.7300218300066e-13	0.153540771	0.048266635	-0.226021682	0.003410745	0.17251452	0.026243475	-0.214007438	0.005629626	0.423069349	1.35782221590936e-08	-0.423069349	1.35782221590936e-08
AOX1	brown	-0.162804126	0.036105499	-0.342712602	6.18924566301616e-06	-0.668461533	7.57370873750884e-23	-0.113195252	0.146482214	0.230422319	0.002820554	0.816136597	6.6005963416536e-41	0.525214991	3.73939579084408e-13	-0.597067149	2.06447996533644e-17	0.004637701	0.95271204	0.473730185	1.14571005925829e-10	0.11491426	0.140409618	-0.129466806	0.096419985	0.188514624	0.015001732	-0.164640019	0.034031663	0.347367602	4.53328258513946e-06	-0.347367602	4.53328258513946e-06
AP1AR	black	-0.174122418	0.024856481	0.006661134	0.932122147	0.372345317	7.81701521053555e-07	0.168651818	0.02984882	-0.245893026	0.001406345	-0.344534933	5.48223623232397e-06	-0.076843279	0.325100243	0.214274391	0.005568834	-0.192817916	0.012813379	-0.226828249	0.003294874	-0.126361889	0.104746322	-0.038117797	0.62584758	-0.054550305	0.48515176	0.183712597	0.017822404	-0.071248178	0.361667654	0.071248178	0.361667654
AP1B1	blue	0.507207753	3.09064532527333e-12	0.193314862	0.012579652	0.552037559	1.26445292606268e-14	0.789542732	1.31584845944973e-36	0.096781746	0.21481367	-0.217041947	0.004972318	0.375398399	6.24086484764143e-07	-0.41089373	3.82373470434415e-08	-0.191078659	0.013661647	-0.723656358	3.30970091864747e-28	0.020278249	0.795388809	-0.391895009	1.77527916851756e-07	-0.363516776	1.48000162782864e-06	-0.187489291	0.015568916	0.527391048	2.87247598508181e-13	-0.527391048	2.87247598508181e-13
AP1G1	black	0.315225634	3.52377915474867e-05	0.284851888	0.000199468	0.821027629	8.96705001317676e-42	0.629599809	1.02937058377177e-19	-0.195759293	0.011483592	-0.648601639	3.44678169025101e-21	-0.058070215	0.457387065	0.077811366	0.319023981	-0.352754179	3.1420891676009e-06	-0.742073755	2.70016025377063e-30	-0.185087951	0.016970948	-0.166090434	0.032465434	-0.335082405	1.02010814386707e-05	0.113454266	0.14555469	0.151575494	0.051243433	-0.151575494	0.051243433
AP1G2	black	0.495169863	1.18555900151354e-11	0.567219721	1.61932908251661e-15	0.640492043	1.51228745599542e-20	0.254337087	0.000944049	0.055827101	0.474977307	-0.694206851	3.38782849634241e-25	-0.382172155	3.7555570118787e-07	0.343672378	5.80675775439605e-06	-0.148196656	0.056716698	-0.641593708	1.24028032092477e-20	0.04807751	0.5384817	-0.013157612	0.866386394	-0.259251627	0.000743974	-0.042472156	0.586905525	-0.187298141	0.015676697	0.187298141	0.015676697
AP1M2	black	0.486053486	3.1708848420739e-11	0.305964297	6.10137367131041e-05	0.781892372	1.74723718403607e-35	0.638250334	2.25832780429553e-20	0.064479659	0.409176266	-0.623453423	2.93920271136419e-19	-0.029533055	0.705643088	0.035757224	0.647408924	-0.057656535	0.460603578	-0.795831658	1.44664901966514e-37	-0.161352604	0.037819808	-0.257335442	0.000816818	-0.401382677	8.34622772970996e-08	0.040677043	0.602825018	0.183801154	0.017766483	-0.183801154	0.017766483
AP1S1	red	-0.602070402	9.50003028391922e-18	-0.640612714	1.4798539675344e-20	-0.060690833	0.437303681	-0.330385675	1.37845974694846e-05	-0.088025694	0.259424464	-0.094672262	0.225023971	-0.31915608	2.77598330912819e-05	0.350008397	3.7908224269725e-06	0.107906666	0.166413963	0.399464357	9.74074340439988e-08	-0.00365686	0.962704924	0.340341028	7.23938203473874e-06	0.373571598	7.14300295953559e-07	0.130253437	0.09439609	-0.284417915	0.00020419	0.284417915	0.00020419
AP1S2	brown	-0.226875302	0.003288226	-0.213956467	0.005641301	-0.777289114	7.88019791121455e-35	-0.385503618	2.91309969919472e-07	0.080920034	0.300013562	0.797033986	9.4019527003877e-38	0.34727664	4.56116668321037e-06	-0.350557113	3.65177995639248e-06	0.116638399	0.134513524	0.647668721	4.09528457499985e-21	-0.030678406	0.694785403	-0.095908222	0.219000815	0.142994674	0.066078248	-0.119311306	0.125750305	0.140526684	0.070941734	-0.140526684	0.070941734
AP2A2	brown	-0.157884735	0.042194998	-0.304973698	6.463417580763e-05	-0.529905787	2.1128120845816e-13	-0.163899064	0.034856178	0.159820037	0.039703782	0.616184073	9.86968330688368e-19	0.34528383	5.21450024063334e-06	-0.360378495	1.84856728306225e-06	0.074714149	0.338724508	0.421396453	1.56922520811374e-08	-0.00081565	0.991678611	-0.107255311	0.169002221	0.111671515	0.15202962	-0.15024204	0.053348706	0.168565779	0.029933706	-0.168565779	0.029933706
AP2B1	red	-0.532546205	1.52618584612416e-13	-0.483075495	4.34551587376403e-11	-0.598129287	1.75283677703735e-17	-0.736017223	1.37217987426966e-29	0.098520572	0.206649648	0.313310986	3.95320158998087e-05	-0.27689781	0.000304434	0.301028336	8.11491412580774e-05	0.203078177	0.008687571	0.779448801	3.90461163306766e-35	0.085749965	0.27199174	0.305551745	6.24977804414112e-05	0.426950203	9.67687293679592e-09	0.099760863	0.200964304	-0.375073528	6.39290995834507e-07	0.375073528	6.39290995834507e-07
AP2M1	turquoise	-0.073816619	0.344575013	0.23909247	0.00192	0.146439161	0.059748926	-0.45563695	6.90213169445089e-10	-0.369876132	9.36279078985356e-07	-0.387238185	2.54936269382971e-07	-0.663646438	1.96306745954454e-22	0.66773599	8.75240179548039e-23	-0.155993312	0.044755041	0.104965268	0.178339675	-0.18768962	0.015456653	0.325470617	1.87905959976437e-05	0.016801916	0.829878866	0.022465792	0.773882201	-0.616024884	1.01314438572852e-18	0.616024884	1.01314438572852e-18
AP2S1	turquoise	-0.053448633	0.494023802	-0.071635947	0.359053889	0.470243095	1.63286745396022e-10	0.213075068	0.005846634	-0.223543248	0.003790153	-0.457238098	5.9127379901101e-10	-0.219712922	0.004451583	0.205512227	0.007901581	-0.122689559	0.115312995	-0.259280336	0.00074293	0.054872136	0.482576199	0.158334336	0.041604862	0.147641758	0.057660054	-0.072194539	0.355309423	-0.160809948	0.038478087	0.160809948	0.038478087
AP3B1	blue	0.087033423	0.264854221	-0.169274418	0.029240653	0.360407954	1.84473290758793e-06	0.639881811	1.68726881845535e-20	-0.00663889	0.932348278	-0.075873295	0.331262732	0.467211404	2.2147815599914e-10	-0.377280225	5.42583926669957e-07	-0.096875	0.21437007	-0.408986984	4.48021686902717e-08	-0.047483694	0.543516111	-0.283113364	0.000219016	-0.130809642	0.092985521	-0.024529736	0.753746911	0.451395828	1.03585278028994e-09	-0.451395828	1.03585278028994e-09
AP3D1	red	-0.578650048	3.21033917108418e-16	-0.738273126	7.52871844196865e-30	-0.322238906	2.29693466974641e-05	-0.139205575	0.073662315	0.064117665	0.411816621	0.374284745	6.77693157847396e-07	0.153827802	0.047844161	-0.168700984	0.029800406	0.142060436	0.067886249	0.46967997	1.72837551842339e-10	0.179175194	0.020899709	0.050058697	0.521854491	0.373246722	7.31595624948822e-07	-0.073872394	0.344209593	0.119142663	0.126289846	-0.119142663	0.126289846
AP3M2	turquoise	0.04106934	0.599329617	0.15797035	0.042082084	-0.078164682	0.316824838	-0.554427675	9.21249875835932e-15	-0.02062943	0.791925344	-0.269780124	0.000439734	-0.625105532	2.22199649716089e-19	0.619233223	5.96079830665615e-19	0.126463749	0.104464475	0.203277046	0.008620851	-0.070326469	0.367927726	0.297812399	9.74526148677101e-05	0.091748619	0.239735823	0.228113009	0.003117629	-0.578258715	3.39676490532801e-16	0.578258715	3.39676490532801e-16
AP3S1	blue	0.290155634	0.000149407	0.150396042	0.053101968	0.131024521	0.092445084	0.528173381	2.6114103665454e-13	0.075141912	0.335958515	0.131816984	0.090473556	0.534251283	1.2352003378987e-13	-0.51132561	1.92761552102823e-12	-0.107775455	0.16693296	-0.322136753	2.31147442535541e-05	0.062222395	0.425803182	-0.150396214	0.053101692	-0.102153854	0.190316357	-0.149288884	0.05489702	0.445121544	1.86958341404746e-09	-0.445121544	1.86958341404746e-09
AP4M1	red	-0.060266738	0.440519243	-0.151323314	0.051636207	-0.090068345	0.248488737	-0.00259889	0.973490066	0.063928284	0.413201934	0.063241343	0.418249778	0.065119009	0.404537342	0.001486481	0.984835319	0.144348995	0.063527258	0.083327968	0.285813495	-0.063781248	0.414279384	-0.151878232	0.050775192	-0.095972377	0.218691329	0.325430452	1.88378143298915e-05	0.07808204	0.317338337	-0.07808204	0.317338337
AP4S1	red	-0.426330527	1.02176070599635e-08	-0.414573333	2.80852567375524e-08	-0.20649044	0.007603919	-0.432812574	5.75399185323254e-09	-0.116938236	0.133507812	0.08028724	0.30382131	-0.2807649	0.00024826	0.28278869	0.000222859	-0.001018791	0.989606233	0.440832517	2.78021574919121e-09	-0.160057442	0.039406877	0.157192386	0.043117474	0.187215012	0.015723773	-0.076740628	0.325748882	-0.246184674	0.001387426	0.246184674	0.001387426
AP5M1	blue	-0.023460435	0.764158976	0.15206257	0.050491823	0.058586039	0.453393908	0.092368947	0.236559496	-0.024207998	0.756875187	0.020396888	0.794218297	0.125946136	0.105902924	-0.031098167	0.690821498	-0.046884567	0.548618963	-0.102140343	0.190375296	-0.157771409	0.042344849	-0.217020353	0.004976742	-0.195288019	0.011688126	-0.099574145	0.201812892	0.064079859	0.412092956	-0.064079859	0.412092956
AP5S1	turquoise	0.132560787	0.088653717	0.195803171	0.01146471	0.237983	0.002018405	-0.11155565	0.152457843	0.034128516	0.662459684	-0.362887282	1.54780262603005e-06	-0.370895436	8.69229398402156e-07	0.36896481	1.00037814238683e-06	0.052938996	0.498156956	-0.14738437	0.058101995	-0.076336015	0.328313705	0.106458421	0.172209337	-0.071160225	0.36226214	0.133727551	0.085858046	-0.320209812	2.6025428250604e-05	0.320209812	2.6025428250604e-05
APBA2	red	-0.222322687	0.003990621	-0.081872514	0.294341846	-0.383561761	3.37914596502026e-07	-0.502599571	5.20306641939837e-12	0.003387475	0.965450524	0.125632391	0.10678237	-0.275050218	0.000335246	0.248720873	0.001232452	0.221136081	0.004194605	0.461717541	3.81896647052055e-10	0.071942819	0.356993771	0.301890622	7.7233616553691e-05	0.197184137	0.010884225	0.098255268	0.207880648	-0.36331487	1.50143394164984e-06	0.36331487	1.50143394164984e-06
APBB1	brown	0.257647414	0.000804528	-0.016488245	0.833008009	-0.516900112	1.00703974604924e-12	0.028449697	0.715968072	0.319345959	2.7439464519849e-05	0.638523376	2.1510565843778e-20	0.502083815	5.51273550096846e-12	-0.531190137	1.80428704917707e-13	0.118018159	0.129933258	0.179937566	0.020352646	-0.019962226	0.798508946	-0.367531292	1.10974777211821e-06	-0.189755452	0.014339529	0.014485883	0.85304317	0.326722107	1.73740728633743e-05	-0.326722107	1.73740728633743e-05
APBB2	red	-0.34530709	5.20638648625397e-06	-0.249084523	0.001211578	-0.719135326	1.0158389960483e-27	-0.630810405	8.34879819537685e-20	0.110018298	0.158226098	0.528065069	2.64612623376358e-13	-0.030854935	0.693117381	-0.005973219	0.939117825	0.132934561	0.087750317	0.758699729	2.43970626678152e-32	-0.029615427	0.704860205	0.221555241	0.004121503	0.338986279	7.91285283482173e-06	0.135065629	0.082739263	-0.242006647	0.001681962	0.242006647	0.001681962
APEH	blue	0.176474326	0.022941201	-0.157952374	0.04210577	0.241047159	0.001757188	0.568076662	1.4374233795163e-15	0.158716152	0.041109149	0.023384954	0.764895575	0.486048935	3.17241944670719e-11	-0.361280833	1.73449434815557e-06	-0.077078711	0.323615711	-0.373584394	7.13627154070456e-07	-0.055936686	0.474109489	-0.328272518	1.57588508843111e-05	-0.190767903	0.013818276	-0.090068458	0.248488142	0.459149554	4.91038079578675e-10	-0.459149554	4.91038079578675e-10
APEX1	turquoise	-0.306592768	5.88163845119463e-05	-0.091486996	0.241084329	-0.109881784	0.158746118	-0.636777407	2.93383562980124e-20	-0.07317086	0.348823637	-0.252558381	0.001027877	-0.650852893	2.26809981703274e-21	0.725617442	2.02073854252105e-28	0.045884785	0.557186095	0.360182499	1.87427196886428e-06	-0.087449322	0.26256903	0.27676713	0.000306524	0.17154721	0.027109411	0.151587659	0.051224549	-0.623013278	3.16572710421648e-19	0.623013278	3.16572710421648e-19
APEX2	turquoise	0.174313655	0.024695781	0.094481907	0.225961943	0.479071733	6.60663067849297e-11	0.028254852	0.717830593	-0.027615167	0.723956955	-0.579531836	2.82613145744911e-16	-0.480325193	5.79793449185423e-11	0.435291031	4.60492305330678e-09	-0.104370114	0.180827494	-0.312979836	4.03229093318226e-05	-0.066324863	0.395873354	0.139336959	0.073388025	-0.067020726	0.390924549	-0.026640013	0.733329845	-0.277592587	0.000293544	0.277592587	0.000293544
APH1A	black	0.009487031	0.903444753	-0.066288806	0.396130798	0.610107258	2.65301458912071e-18	0.416782176	2.3294674463997e-08	-0.066891618	0.39183991	-0.530623487	1.93458401343238e-13	-0.115090653	0.139797507	0.132252308	0.089404884	-0.110846886	0.155097159	-0.44830577	1.38754496124722e-09	0.044789401	0.56664592	0.015299794	0.844887281	-0.024145274	0.757485522	0.09015713	0.248020769	0.044857587	0.566054835	-0.044857587	0.566054835
APH1B	turquoise	0.16421834	0.034498847	0.161128804	0.038090134	-0.143328668	0.065441497	-0.404511695	6.47332315771007e-08	0.053570656	0.493036903	-0.089532412	0.251326545	-0.392498173	1.69329490420345e-07	0.283907654	0.000209874	0.119922474	0.123809889	0.181879475	0.019014754	0.098191479	0.208177408	0.201212338	0.009336175	0.217195947	0.004940873	0.049806487	0.523956556	-0.364808878	1.34959144069428e-06	0.364808878	1.34959144069428e-06
API5	black	0.214326914	0.005556942	0.300808477	8.21768211495753e-05	0.47944733	6.35348566449464e-11	0.295566125	0.000110606	-0.250531204	0.001131703	-0.407618645	5.01667715599618e-08	-0.048571781	0.534308982	0.189832357	0.01429934	-0.145536795	0.061356817	-0.458986294	4.9891327552762e-10	-0.320371099	2.57691432054635e-05	-0.166602349	0.031927451	-0.394595336	1.43554856074087e-07	-0.01441527	0.853751507	-0.015690454	0.840978408	0.015690454	0.840978408
APIP	brown	-0.360208975	1.87077994222731e-06	-0.362076736	1.63946897957054e-06	-0.411906397	3.51372242080028e-08	-0.128617051	0.098644782	0.012148574	0.876548225	0.466477567	2.38330633635203e-10	0.325424293	1.88450642953247e-05	-0.198284035	0.010440564	0.079884807	0.306259369	0.378518301	4.94619997660717e-07	-0.088652223	0.256035672	-0.103384989	0.185001394	0.070944479	0.363722971	-0.077870745	0.318653697	0.160029022	0.039442322	-0.160029022	0.039442322
APLNR	red	-0.368975741	9.9958506519482e-07	-0.502841436	5.06372978498887e-12	-0.646689886	4.90410309231054e-21	-0.454096773	8.00372279648675e-10	0.14690467	0.058933091	0.547665209	2.24216799753919e-14	0.080548857	0.302243227	-0.149201575	0.055040684	0.133314659	0.08683919	0.675541619	1.80678489050672e-23	0.257162345	0.000823711	0.238224385	0.001996613	0.556405436	7.07532270096193e-15	-0.088092596	0.259061141	-0.116334503	0.135538766	0.116334503	0.135538766
APLP1	purple	0.277874467	0.000289229	0.105256889	0.177129913	-0.419949376	1.77733541566444e-08	-0.167445289	0.031058089	0.621822616	3.86761673713104e-19	0.306254934	5.99881668216296e-05	0.129431959	0.096510432	-0.170332863	0.028230986	0.3431905	5.99590286458293e-06	0.167743421	0.030755469	0.108091924	0.165683236	-0.099373891	0.202725871	-0.014098717	0.856928345	0.123370116	0.113294481	0.079355627	0.309484802	-0.079355627	0.309484802
APLP2	red	-0.16832093	0.0301764	-0.327461585	1.65851109221306e-05	-0.338853814	7.98179767413771e-06	-0.200444457	0.009615304	-0.008775285	0.910657323	0.345498099	5.14020961483659e-06	0.129062949	0.097472337	-0.10912702	0.161644383	0.131919928	0.090219925	0.351803466	3.3537384841617e-06	-0.027134005	0.728576714	0.069872416	0.371035995	0.208279745	0.007085123	-0.079219227	0.310319769	-0.008463732	0.913816819	0.008463732	0.913816819
APMAP	turquoise	-0.313753856	3.84970789135436e-05	-0.05853367	0.453798423	-0.087679049	0.261312572	-0.686794086	1.70330484486331e-24	-0.080178803	0.304476992	-0.333029286	1.16429879163881e-05	-0.749941262	3.04921312522078e-31	0.77224733	3.93864385669034e-34	0.044277504	0.571092713	0.37605314	5.94486141705538e-07	-0.001689668	0.98276275	0.416407778	2.40472237009509e-08	0.299985536	8.61326592997707e-05	0.252967798	0.001007998	-0.74424178	1.49222725883709e-30	0.74424178	1.49222725883709e-30
APOA1	purple	0.265252523	0.000552759	-0.164548678	0.034132404	-0.210735944	0.006424296	0.249905032	0.001165664	0.751264693	2.09596128338364e-31	0.340247159	7.28423747850177e-06	0.417232172	2.24201171016545e-08	-0.512877254	1.61082341497814e-12	0.145882719	0.060736281	-0.060352072	0.439871148	0.14555657	0.061321204	-0.318164854	2.9490246242877e-05	-0.109258061	0.161138368	-0.001050036	0.989287493	0.507927217	2.8472444914422e-12	-0.507927217	2.8472444914422e-12
APOB	brown	-0.014111886	0.85679614	-0.254717768	0.000926944	-0.608568646	3.39635398708852e-18	-0.113697437	0.144687959	0.269909347	0.000436847	0.714544983	3.10207015125145e-27	0.449374632	1.2545220524479e-09	-0.500471142	6.60091043760006e-12	0.094025353	0.228222861	0.373645413	7.10425433401782e-07	0.03480421	0.656198804	-0.124225619	0.110796334	0.104035778	0.182236213	-0.064298867	0.410493696	0.284274484	0.000205773	-0.284274484	0.000205773
APOBEC2	green	0.565816322	1.96681488045105e-15	0.232573748	0.002567089	-0.122434116	0.116077824	0.190576847	0.013915352	0.654417613	1.16066854465876e-21	0.179799584	0.020450732	0.266002007	0.000532365	-0.353403234	3.00495460655452e-06	0.070610898	0.365988843	-0.221314673	0.004163317	0.079669209	0.307570795	-0.236301801	0.002176279	-0.20914546	0.006845609	0.009127141	0.907090795	0.290312743	0.00014812	-0.290312743	0.00014812
APOBEC3B	turquoise	-0.252387152	0.001036296	-0.013564824	0.862291525	0.130253798	0.094395168	-0.44904713	1.29391347712621e-09	-0.223089988	0.003863514	-0.418416345	2.02669608853755e-08	-0.676250509	1.56183152576044e-23	0.626683899	1.69825177758063e-19	0.156639765	0.043865842	0.171065835	0.027549368	0.035206701	0.65248069	0.508447431	2.6829600664443e-12	0.257317456	0.000817532	0.032117669	0.681229191	-0.573943565	6.29837580057533e-16	0.573943565	6.29837580057533e-16
APOBEC3C	red	0.096922753	0.214143167	0.179259641	0.020838493	-0.107861865	0.166591035	-0.170219839	0.028337362	-0.049400472	0.52734952	0.013265514	0.865300998	-0.152221368	0.050248767	0.075258461	0.335207392	0.109516381	0.160144347	0.07392163	0.343887226	0.093496935	0.230859537	0.150455061	0.053007659	0.017353995	0.824377892	-0.162460122	0.036505732	-0.193942776	0.012289681	0.193942776	0.012289681
APOBEC3G	magenta	0.038095491	0.626049879	0.148876283	0.055578673	-0.279704719	0.000262616	-0.27072513	0.000419021	0.092064042	0.238117029	0.024159706	0.757345076	-0.138422583	0.075314242	0.135881217	0.080883356	0.306543629	5.89854792452087e-05	0.161531578	0.037604791	0.442375824	2.41181221445987e-09	0.423133126	1.35033131953162e-08	0.334789465	1.03959404610708e-05	0.255860081	0.00087731	-0.173995344	0.02496376	0.173995344	0.02496376
APOC1	greenyellow	-0.081061431	0.299167058	0.090713616	0.245101542	0.005106353	0.947939884	-0.494916668	1.21887939589067e-11	-0.04647683	0.552105065	-0.379706224	4.52426844407882e-07	-0.644331081	7.55127780526623e-21	0.574070356	6.18593225646643e-16	0.141544129	0.068902613	0.190385428	0.014013209	0.34946966	3.93221759198413e-06	0.55451869	9.101622134968e-15	0.577283562	3.90850499320919e-16	0.033614204	0.667240964	-0.621619055	4.00198120395399e-19	0.621619055	4.00198120395399e-19
APOD	brown	-0.271116824	0.000410704	-0.452453621	9.36588021965761e-10	-0.762758462	7.29555593270433e-33	-0.142969985	0.066125516	0.285223486	0.000195506	0.881577107	2.40092876124605e-55	0.582989608	1.70804004773896e-16	-0.613897071	1.43551729104698e-18	0.199355426	0.010023808	0.568577247	1.34055681293375e-15	0.227578647	0.003190276	-0.148018029	0.057018975	0.26015047	0.000711907	-0.074567249	0.339677719	0.3696137	9.54324374791881e-07	-0.3696137	9.54324374791881e-07
APOE	greenyellow	-0.377320936	5.40938454955339e-07	-0.262928525	0.000620668	-0.211373029	0.006262126	-0.575562601	5.00121158309202e-16	-0.037539434	0.631101989	-0.118145046	0.12951814	-0.487488624	2.72115338448796e-11	0.451884585	9.8878537112384e-10	0.068066244	0.383559466	0.459494377	4.7479781723085e-10	0.375189568	6.3381993712611e-07	0.62569187	2.01119162199574e-19	0.760993857	1.23674387933794e-32	0.041403769	0.596357031	-0.558261227	5.51433260158095e-15	0.558261227	5.51433260158095e-15
APOL1	cyan	-0.265577873	0.000543819	-0.084662016	0.278143285	-0.086630865	0.267079013	-0.498056231	8.62972854198262e-12	-0.060156475	0.441357471	-0.169078981	0.029430412	-0.513559725	1.48808481669147e-12	0.422461026	1.43131153804918e-08	0.0864859	0.267883287	0.302112281	7.62560816834208e-05	0.229826749	0.002894613	0.708196001	1.40188671329025e-26	0.505427349	3.78310936143445e-12	-0.093140575	0.23264975	-0.485155565	3.48807226603551e-11	0.485155565	3.48807226603551e-11
APOL2	cyan	0.118167899	0.129443484	0.149936569	0.053840931	-0.199462692	0.009982903	-0.369700429	9.48324362809979e-07	0.137580912	0.077123253	0.020246224	0.795704849	-0.303740068	6.9424635446411e-05	0.172148545	0.02656827	0.148660522	0.0559379	0.181720275	0.019121493	0.208962695	0.006895565	0.466225198	2.44407986764159e-10	0.250929341	0.001110583	-0.107648727	0.16743537	-0.31954814	2.71021721005598e-05	0.31954814	2.71021721005598e-05
APOL3	greenyellow	-0.195408894	0.011635363	-0.145884545	0.060733019	-0.369205181	9.83076402987557e-07	-0.154359181	0.047070165	0.066078771	0.397632429	0.345543143	5.12472048969425e-06	0.195189095	0.011731463	-0.201375305	0.009277865	0.071919386	0.357150826	0.279702559	0.000262646	0.432302363	6.02267039048235e-09	0.467646511	2.12036842146056e-10	0.537365866	8.36729007002383e-14	-0.085804709	0.271684663	0.057676994	0.460444209	-0.057676994	0.460444209
APOL5	green	0.757735819	3.23839133991573e-32	0.457516729	5.75519307694499e-10	0.427191572	9.47380072052529e-09	0.538892859	6.9026691009247e-14	0.060521962	0.438582479	-0.256563301	0.000847982	0.156772213	0.043685496	-0.248144472	0.001266212	-0.065038298	0.405121231	-0.66302823	2.21558020651039e-22	-0.089492225	0.251540239	-0.293966039	0.000120968	-0.414084963	2.92655996272032e-08	-0.030496718	0.6965037	0.304345617	6.70330212179064e-05	-0.304345617	6.70330212179064e-05
APOL6	green	0.394976977	1.39288034991645e-07	0.217151644	0.004949901	0.301699666	7.80851488831021e-05	0.297158306	0.000101123	0.09322624	0.232218516	-0.266656941	0.000515115	0.035606991	0.64879137	-0.084760207	0.277584267	0.032865618	0.674224107	-0.41069866	3.88639760665027e-08	0.287327548	0.000174421	0.36451156	1.37859193507102e-06	0.164336485	0.034367409	-0.096385903	0.216703961	0.100449104	0.197858706	-0.100449104	0.197858706
APOLD1	brown	-0.212706795	0.005934387	-0.375893619	6.01571885703711e-07	-0.707568584	1.62365865613093e-26	-0.120947505	0.120607573	0.316265626	3.30932232120845e-05	0.814696715	1.17460687033126e-40	0.571559221	8.82522288460183e-16	-0.586266219	1.0540441223038e-16	0.107776692	0.166928062	0.497014933	9.68065593936846e-12	0.258409668	0.000775212	-0.136496748	0.079504985	0.254805022	0.000923064	-0.068294308	0.381964138	0.365635258	1.272007997392e-06	-0.365635258	1.272007997392e-06
APOO	turquoise	0.038757785	0.620055175	-0.102038278	0.190820977	0.109490878	0.160242276	-0.142743788	0.066559874	0.015858797	0.839295183	-0.254144589	0.000952809	-0.274756665	0.000340399	0.355851708	2.53711543485969e-06	0.203479323	0.008553453	-0.037322958	0.633073442	-0.146384059	0.059846107	0.154589044	0.046738599	0.014284892	0.855059661	0.132555628	0.088666238	-0.24046231	0.001804532	0.24046231	0.001804532
APOOL	tan	-0.048688185	0.533328645	-0.2196848	0.0044568	-0.057642128	0.460715823	0.366785425	1.17107169203565e-06	0.091904558	0.238934566	0.336071756	9.56821567681487e-06	0.562967519	2.91021475672961e-15	-0.447938017	1.43638608431151e-09	0.020647083	0.791751354	-0.083266064	0.286172817	-0.246621494	0.001359526	-0.354271481	2.83038276685918e-06	-0.266857282	0.000509943	-0.122159856	0.116903383	0.421197609	1.59636471550766e-08	-0.421197609	1.59636471550766e-08
APP	red	-0.36970274	9.48164947887174e-07	-0.197541378	0.01073834	-0.606230206	4.93106873481921e-18	-0.686376085	1.8630308267979e-24	0.043700319	0.576126307	0.375275266	6.29808224097524e-07	-0.200935799	0.009435862	0.139161344	0.073754844	0.129832912	0.095473806	0.706967125	1.86844213215233e-26	0.128045594	0.10016365	0.418270938	2.05202231312922e-08	0.481570851	5.08969257664886e-11	-0.112273912	0.149817852	-0.370979135	8.63932055595423e-07	0.370979135	8.63932055595423e-07
APPL1	tan	-0.094500411	0.225870644	-0.268693819	0.000464712	-0.017170124	0.826209073	0.479122659	6.57174351083136e-11	0.082338516	0.291593067	0.294808745	0.000115403	0.668617904	7.34085428715517e-23	-0.498320255	8.38139124408594e-12	-0.032518404	0.677472584	-0.139834309	0.072357193	0.037292759	0.633348678	-0.390672059	1.95332806311414e-07	-0.093298275	0.231856328	-0.017152902	0.826380628	0.514226957	1.3768984459836e-12	-0.514226957	1.3768984459836e-12
APPL2	turquoise	-0.157662281	0.042489571	-0.030186609	0.699440096	0.401114855	8.52872159607862e-08	0.115021511	0.140037198	-0.167452602	0.031050635	-0.454826413	7.46219166036057e-10	-0.224437434	0.003649094	0.337758967	8.57382754329598e-06	-0.072571766	0.35279459	-0.217892803	0.004800799	-0.119138095	0.126304487	0.000872258	0.99110111	-0.04721037	0.545841144	0.195399327	0.011639531	-0.203766073	0.008458708	0.203766073	0.008458708
APRT	black	0.270279574	0.000428672	0.188487965	0.015016248	0.674395129	2.28488740320406e-23	0.33533078	1.00385781181987e-05	-0.106952407	0.170215998	-0.653697393	1.32986696186016e-21	-0.282297406	0.000228793	0.296330147	0.000105956	-0.164678431	0.033989374	-0.556071811	7.39837501898053e-15	-0.057730273	0.460029324	-0.011392399	0.884176863	-0.152475937	0.049861153	0.047580193	0.542696411	-0.080089245	0.305019224	0.080089245	0.305019224
APTX	turquoise	-0.073472363	0.346835876	0.152562945	0.049729243	0.214013753	0.005628181	-0.237509499	0.002061782	-0.096012334	0.218498738	-0.365198107	1.31250373019838e-06	-0.446338334	1.66884933470773e-09	0.51264313	1.65515357054835e-12	-0.137685995	0.0768955	-0.048625466	0.533856745	-0.145099097	0.062149425	0.228359419	0.003084635	-0.051475366	0.510127567	0.109913105	0.158626692	-0.386561246	2.68581948791237e-07	0.386561246	2.68581948791237e-07
AQP1	brown	-0.180995032	0.019614343	-0.324276712	2.02429557572719e-05	-0.704158162	3.58313358863189e-26	-0.045568183	0.559912451	0.121905531	0.117673014	0.897208703	4.22853882571617e-60	0.668225621	7.93877654173488e-23	-0.686455628	1.83154431432031e-24	0.210006527	0.006614558	0.461677898	3.83387560706743e-10	0.173387557	0.025482376	-0.218659372	0.004650833	0.140279956	0.071443531	-0.056546684	0.469294681	0.440217237	2.94174423830481e-09	-0.440217237	2.94174423830481e-09
AQP2	green	0.770123259	7.66300625050549e-34	0.539383818	6.48722081298788e-14	0.128108154	0.099996478	0.168922519	0.029583083	0.136453787	0.07960057	-0.118828317	0.127300301	-0.031808377	0.684133965	-0.133957272	0.085316021	-0.007644066	0.922135479	-0.386226147	2.75592814131885e-07	0.072410847	0.353866006	-0.083682885	0.283759181	-0.213991044	0.005633379	-0.0796193	0.307874906	0.068134522	0.383081434	-0.068134522	0.383081434
AQP3	blue	0.42146693	1.55971303234301e-08	0.262017258	0.000649335	0.628217259	1.30602158347374e-19	0.799630836	3.67009197238499e-38	-0.079942286	0.305910362	-0.262750668	0.00062617	0.342746451	6.17535928865601e-06	-0.375741955	6.08383355951583e-07	-0.251385154	0.001086848	-0.748077875	5.14867201611346e-31	-0.123683618	0.11237397	-0.360853295	1.78768160215973e-06	-0.440917741	2.75852817039716e-09	-0.11563557	0.137919409	0.467548484	2.1412931170375e-10	-0.467548484	2.1412931170375e-10
AQP5	blue	0.237617673	0.002051798	0.050446804	0.518628207	0.015778242	0.840100551	0.245157472	0.00145511	0.342807758	6.15028312799475e-06	0.097594634	0.210968831	0.220213481	0.004359629	-0.291949407	0.00013532	0.005085896	0.948148153	-0.198052095	0.010532771	-0.031931309	0.682978868	-0.183555004	0.017922295	-0.215325275	0.005335181	0.227900753	0.003146304	0.339064288	7.87251574740294e-06	-0.339064288	7.87251574740294e-06
AQP9	greenyellow	0.104564772	0.180011005	-0.059599566	0.445604951	0.109011903	0.162089884	-0.077575059	0.320500337	0.123171323	0.113881223	-0.218631468	0.004656217	-0.23788809	0.002027033	0.121643006	0.118471585	-0.119189106	0.126141084	-0.008482989	0.913621494	0.169999166	0.028546042	0.282810897	0.000222594	0.447616478	1.48044645929226e-09	-0.054362432	0.486658679	-0.150596271	0.052782579	0.150596271	0.052782579
AQR	green	0.439160928	3.24039515944453e-09	0.485528381	3.35280835440866e-11	0.310567162	4.65504297438446e-05	0.302119142	7.62260071115129e-05	-0.017178904	0.82612161	-0.235503228	0.00225513	0.01179845	0.880079066	-0.061402101	0.431940882	-0.116633242	0.134530872	-0.436377004	4.1743205178497e-09	-0.084952861	0.276489656	-0.255681777	0.000884893	-0.320480698	2.559635009162e-05	-0.044557983	0.568654188	0.092580935	0.235480823	-0.092580935	0.235480823
AR	brown	0.191377843	0.01351232	-0.039515039	0.613231497	-0.297229819	0.000100716	0.266818418	0.000510943	0.2612211	0.000675374	0.503345276	4.7850106551597e-12	0.577328125	3.8835599864983e-16	-0.60591549	5.18361178669461e-18	0.020494772	0.793252912	0.000392578	0.995994798	0.002508155	0.97441529	-0.326663652	1.7437928200933e-05	-0.123153241	0.113934708	-0.106610697	0.171593034	0.493605158	1.40655130389189e-11	-0.493605158	1.40655130389189e-11
ARAF	brown	-0.055904238	0.474366356	-0.298432591	9.40876419506659e-05	-0.222509254	0.003959374	0.02204221	0.778033755	0.357109087	2.32465200574109e-06	0.274579819	0.000343539	0.226122094	0.003396122	-0.254472654	0.000937925	0.090627635	0.245551018	0.14678726	0.059137991	0.223442481	0.003806353	0.051664203	0.508574794	0.186550984	0.016104251	-0.012026537	0.877778637	0.204016168	0.008376835	-0.204016168	0.008376835
ARAP1	turquoise	0.06230892	0.425158729	0.223949904	0.003725405	-0.053759411	0.491512354	-0.167301703	0.031204738	-0.024330839	0.75568033	-0.053104462	0.496813034	-0.173529191	0.025360704	0.136447915	0.079613642	0.039329238	0.614902723	0.049415314	0.5272253	0.141937523	0.068127091	0.07047223	0.36693332	0.062880986	0.42091211	-0.128551321	0.098818552	-0.16619291	0.032357129	0.16619291	0.032357129
ARAP3	red	-0.082934888	0.288100294	-0.117420791	0.131901343	-0.472258221	1.33118998760413e-10	-0.441836617	2.53482376917012e-09	0.184259481	0.017479496	0.292032446	0.000134699	-0.118090921	0.129695089	0.053482702	0.493748159	0.051055858	0.513585884	0.449090502	1.28862884853393e-09	0.141258512	0.069470157	0.213942727	0.005644452	0.342402742	6.31774824681726e-06	0.064125605	0.411758603	-0.230316067	0.00283364	0.230316067	0.00283364
ARC	brown	0.031146512	0.690365508	-0.21672614	0.005037364	-0.175009281	0.02411873	0.064600986	0.408293553	0.134657281	0.083681241	0.258230422	0.000782016	0.214049581	0.00561999	-0.304306265	6.71860652962936e-05	0.015752607	0.840356874	0.09466688	0.225050453	-0.011121648	0.886910944	-0.052247111	0.503797159	0.017369075	0.824227759	-0.018320085	0.814772372	0.287226114	0.000175387	-0.287226114	0.000175387
ARCN1	brown	0.055632896	0.476517349	0.005805774	0.940821365	-0.079783639	0.30687429	0.187078714	0.015801224	0.152637347	0.049616674	0.203809721	0.008444369	0.346457376	4.81975202544649e-06	-0.275059178	0.00033509	-0.000643837	0.993431425	-0.040731638	0.602338032	0.018890891	0.809109871	-0.098039817	0.208884197	-0.033429807	0.668958485	-0.237585696	0.002054745	0.224205874	0.003685162	-0.224205874	0.003685162
AREG	blue	-0.071118048	0.362547437	-0.293178693	0.000126393	0.333304772	1.14388913796036e-05	0.470032185	1.66802443464707e-10	-0.04950671	0.526460641	-0.082744407	0.289212835	0.280612896	0.000250273	-0.264165793	0.000583612	-0.178469748	0.021417189	-0.249126538	0.001209187	-0.131433718	0.091422838	-0.143742907	0.064658735	-0.071994909	0.356644808	-0.224060259	0.003708007	0.352938238	3.10260796241886e-06	-0.352938238	3.10260796241886e-06
AREL1	turquoise	-0.099675313	0.20135279	0.047081886	0.546935781	0.43247473	5.93057673053497e-09	-0.034457992	0.65940385	-0.12236443	0.116287157	-0.567523116	1.55249532979396e-15	-0.489798729	2.12410785767148e-11	0.478923195	6.70941592565652e-11	-0.088224822	0.25834409	-0.176362213	0.023029529	0.024820908	0.750919274	0.184917638	0.017074429	0.091009743	0.243557888	0.032059141	0.681778509	-0.408518803	4.65724782729033e-08	0.408518803	4.65724782729033e-08
ARF3	blue	0.357713451	2.22866000889892e-06	0.074848935	0.337851396	0.455069038	7.29009453053916e-10	0.388383673	2.33343902873549e-07	-0.025760244	0.741819908	-0.365423582	1.29146574684631e-06	-0.01153713	0.882715901	0.038878118	0.618968659	-0.066975146	0.391247556	-0.467793582	2.0893457581188e-10	-0.117597833	0.131315691	-0.131016194	0.09246598	-0.188969521	0.014755928	0.154751818	0.046504986	0.087176083	0.26406884	-0.087176083	0.26406884
ARF4	blue	-0.217047607	0.00497116	-0.419250736	1.88707775715813e-08	0.06153929	0.430910863	0.338638014	8.09533605456991e-06	0.03054649	0.696032831	0.139405071	0.073246154	0.423785712	1.2759331562197e-08	-0.333783469	1.10922683004919e-05	-0.039715866	0.611427355	-0.012217193	0.875856522	-0.033779633	0.665701587	-0.094062675	0.228037443	0.137532151	0.077229123	-0.247743597	0.001290188	0.285152882	0.000196253	-0.285152882	0.000196253
ARF5	blue	-0.000416221	0.995753592	-0.254507033	0.000936378	0.377321044	5.40934091203534e-07	0.466116825	2.47063545639087e-10	-0.086418036	0.268260372	-0.135015826	0.082853691	0.190893777	0.013754644	-0.184640729	0.017243849	-0.125609603	0.10684647	-0.301111717	8.0762550031139e-05	-0.055015576	0.48143065	-0.251380335	0.001087096	-0.067751535	0.385767507	-0.075084702	0.336327607	0.233047784	0.002514095	-0.233047784	0.002514095
ARF6	blue	0.330868581	1.33674785518157e-05	0.103393606	0.184964582	0.711156832	6.97311778001644e-27	0.854535903	1.59379163360064e-48	-0.12869397	0.098441739	-0.352611313	3.17306303004259e-06	0.313665954	3.87004485010671e-05	-0.326563458	1.75478925015204e-05	-0.248884801	0.001223002	-0.754283629	8.83366973916427e-32	-0.070841001	0.364424919	-0.367734824	1.09355298818048e-06	-0.341517063	6.6991409866806e-06	-0.060646796	0.437636946	0.505222231	3.87196641486513e-12	-0.505222231	3.87196641486513e-12
ARFGAP1	pink	0.28216067	0.00023047	0.328996429	1.50542462257848e-05	-0.075356656	0.334575391	-0.364020166	1.42782846264611e-06	0.095274202	0.222076075	-0.191035975	0.013683068	-0.458631864	5.16432495386351e-10	0.335882055	9.68660833057963e-06	0.105033602	0.17805565	0.073716872	0.345229133	0.20357283	0.008522455	0.283086603	0.000219331	0.168488002	0.030010618	0.005012354	0.948896906	-0.432288166	6.03031664626956e-09	0.432288166	6.03031664626956e-09
ARFGAP2	blue	0.287380245	0.000173921	0.043264258	0.579942875	0.073766501	0.344903576	0.420464932	1.7003167361288e-08	0.187207729	0.015727903	0.182262381	0.018760137	0.395560844	1.32994634929372e-07	-0.441476896	2.62023153756497e-09	-0.061132326	0.433970463	-0.273752961	0.00035858	0.057805836	0.459441264	-0.258808255	0.000760276	-0.215319402	0.005336462	-0.174071875	0.024899103	0.407818299	4.93472735437465e-08	-0.407818299	4.93472735437465e-08
ARFGAP3	red	-0.542685684	4.26200077787123e-14	-0.47415051	1.09751280903624e-10	-0.381166444	4.05264321108425e-07	-0.546654203	2.55668112487587e-14	0.170568483	0.028010321	0.142986598	0.066093706	-0.220813555	0.004251645	0.285290764	0.000194797	0.214237276	0.00557725	0.584057705	1.46022319962159e-16	0.136240715	0.08007601	0.377865587	5.19377712057427e-07	0.46388232	3.08469178549915e-10	0.004569032	0.953411423	-0.343315905	5.94612476111657e-06	0.343315905	5.94612476111657e-06
ARFGEF1	turquoise	-0.05507291	0.480973177	0.063935274	0.413150754	0.449577677	1.23068438121083e-09	0.16505661	0.03357539	-0.180764891	0.01977302	-0.461700823	3.82524689552278e-10	-0.202946419	0.008732028	0.283590611	0.00021348	-0.193274153	0.012598657	-0.285254545	0.000195179	-0.128102483	0.100011622	-0.037983893	0.627062428	-0.138010772	0.076195017	0.085575862	0.27296991	-0.152867149	0.049270326	0.152867149	0.049270326
ARFGEF2	blue	0.207781439	0.007226342	0.278325526	0.000282448	0.576318283	4.48889954005948e-16	0.462317697	3.59999150445572e-10	-0.127119975	0.102662971	-0.44985171	1.1992054704598e-09	0.006970724	0.928975473	0.079402201	0.309200037	-0.192815777	0.012814393	-0.559312122	4.78511672914871e-15	-0.222669652	0.003932686	-0.271957811	0.000393359	-0.371871581	8.09331121703478e-07	0.061666206	0.429959237	0.121196819	0.119838482	-0.121196819	0.119838482
ARFIP1	blue	-0.121590373	0.118632193	-0.097466353	0.211572282	0.058751814	0.452114747	0.419453085	1.85463957037094e-08	-0.074574256	0.339632213	0.207558597	0.007290301	0.515026669	1.25424687179446e-12	-0.42918122	7.94918113262611e-09	-0.127245205	0.102321984	-0.135473901	0.081805991	-0.06586212	0.399184917	-0.288576301	0.00016293	-0.083186954	0.286632458	-0.020887056	0.789387127	0.449157967	1.28045029619802e-09	-0.449157967	1.28045029619802e-09
ARFIP2	blue	0.324357204	2.0141800402969e-05	0.027468696	0.725362221	0.242274922	0.00166146	0.334458238	1.06205082131617e-05	0.419748636	1.80822261151377e-08	-0.160830852	0.038452552	0.12829768	0.099491371	-0.12657788	0.104149382	0.091366685	0.241706231	-0.350083885	3.77140030864624e-06	0.019738049	0.80072422	-0.200884025	0.00945463	-0.232561483	0.002568474	0.050318964	0.519689799	0.226893214	0.003285698	-0.226893214	0.003285698
ARFRP1	turquoise	-0.026607976	0.733638453	-0.20002797	0.009769761	-0.05584305	0.474850951	0.018265883	0.815310573	0.044496534	0.569188012	0.069783482	0.371646691	0.068888867	0.377824153	-0.037823815	0.628516064	0.027704121	0.72310397	0.062440574	0.424179229	0.016006324	0.837820702	-0.076898699	0.324750393	0.094359326	0.226567421	0.144967922	0.062388592	0.089031307	0.254000128	-0.089031307	0.254000128
ARG1	blue	0.135424512	0.08191844	0.047774265	0.541049733	0.377433035	5.36432117412469e-07	0.533169902	1.41274000349572e-13	-0.129158468	0.097222622	-0.109624464	0.159729802	0.283790867	0.000211196	-0.256834753	0.000836903	-0.170019619	0.028526645	-0.416317056	2.42330648434554e-08	-0.185004522	0.01702157	-0.388463874	2.31899584672049e-07	-0.354281668	2.82839294965691e-06	-0.115971436	0.136771457	0.297535514	9.89909650587147e-05	-0.297535514	9.89909650587147e-05
ARG2	blue	0.344828622	5.3757224536328e-06	0.332628155	1.19463374375481e-05	0.462612888	3.49679237378158e-10	0.541057624	5.24591478075524e-14	-0.182338257	0.018710034	-0.251248281	0.001093926	0.170621142	0.027961206	-0.157861939	0.042225106	-0.010193636	0.89629207	-0.561674439	3.47236706084913e-15	-0.292368498	0.000132213	-0.3644494	1.38472963795102e-06	-0.525407346	3.65349890381584e-13	-0.050421717	0.518836443	0.277951844	0.000288055	-0.277951844	0.000288055
ARGLU1	pink	0.372912736	7.49792298045441e-07	0.576083413	4.64237872438596e-16	0.192455531	0.012986211	0.283876199	0.000210229	-0.08522338	0.274957566	-0.102849945	0.187297724	0.169546944	0.028977787	-0.13413405	0.084900785	-0.169753663	0.028779743	-0.378357554	5.0061037113886e-07	-0.021632454	0.782055788	-0.173767389	0.0251572	-0.308948109	5.12244788494052e-05	-0.052764405	0.49957706	0.179851156	0.020414024	-0.179851156	0.020414024
ARHGAP10	tan	0.144096117	0.063997358	-0.234392872	0.002369077	-0.238717579	0.001952752	0.532591607	1.51763672568415e-13	0.171807543	0.026873991	0.645351061	6.26846960365373e-21	0.867912408	1.03859673468116e-51	-0.882487787	1.32510833572986e-55	0.009919476	0.899066319	-0.065657713	0.400652977	0.024982248	0.749353884	-0.510046248	2.23364719812447e-12	-0.187290926	0.015680778	-0.20386104	0.008427536	0.765806946	2.89950444412477e-33	-0.765806946	2.89950444412477e-33
ARHGAP11A	turquoise	-0.361612701	1.6942509482749e-06	-0.144826028	0.062648152	0.160311074	0.039091744	-0.35959154	1.95385148322029e-06	-0.279710761	0.000262532	-0.417529023	2.18605729511585e-08	-0.56152037	3.54602836675156e-15	0.644470381	7.36199468843924e-21	-0.081206088	0.298302668	0.166196809	0.032353014	-0.239954491	0.001846579	0.245489463	0.001432912	0.133743103	0.085821265	0.154107937	0.04743481	-0.477800128	7.53830036352101e-11	0.477800128	7.53830036352101e-11
ARHGAP12	brown	-0.146722391	0.059251448	-0.159678852	0.039881241	-0.145250925	0.06187354	0.149371242	0.054761788	0.130244465	0.094418981	0.259545419	0.000733349	0.359936424	1.90702658311725e-06	-0.261301315	0.000672708	-0.020735002	0.790884945	0.070121491	0.369328931	-0.132282062	0.089332211	-0.262226167	0.000642657	-0.143912705	0.064340098	0.051838883	0.507140616	0.229573308	0.002926658	-0.229573308	0.002926658
ARHGAP17	brown	-0.27060585	0.000421585	-0.487416066	2.74232464423428e-11	-0.346828499	4.70093622871797e-06	0.036123128	0.644046923	0.222233991	0.004005554	0.439233642	3.21893245315472e-09	0.380340752	4.3132182873034e-07	-0.426838315	9.77242408612823e-09	0.053653307	0.492369039	0.30565802	6.21122813378474e-05	0.494043333	1.3409287599283e-11	0.030730877	0.694289453	0.419067356	1.91694586548202e-08	-0.057704692	0.460228496	0.283428325	0.000215348	-0.283428325	0.000215348
ARHGAP19	turquoise	-0.381889075	3.83700327221703e-07	-0.273975792	0.000354468	-0.107394284	0.168447497	-0.341522099	6.69691178756828e-06	-0.1302918	0.094298256	-0.092048071	0.238198808	-0.299659817	8.77470610899284e-05	0.402175263	7.8278451395144e-08	-0.154988692	0.046166765	0.289079674	0.0001585	-0.035998343	0.645192663	0.115692113	0.137725638	0.108821347	0.16282935	0.255860385	0.000877298	-0.275090173	0.00033455	0.275090173	0.00033455
ARHGAP22	red	-0.426871367	9.74410445301962e-09	-0.403230488	7.18544333804875e-08	-0.444178204	2.04105055175993e-09	-0.359496315	1.96697162040848e-06	0.077412165	0.321520611	0.28917951	0.000157635	-0.012097318	0.877064968	0.010823136	0.889926908	0.387191515	2.55855328038812e-07	0.506269488	3.43860745069806e-12	0.334276958	1.07453488776825e-05	0.281783767	0.000235153	0.446493174	1.64484930646693e-09	0.13946501	0.073121489	-0.136362912	0.079803067	0.136362912	0.079803067
ARHGAP24	brown	-0.116970312	0.133400563	-0.18762226	0.015494322	-0.789529001	1.32209752832924e-36	-0.425232525	1.12479775747155e-08	0.42535514	1.11281331495919e-08	0.71512553	2.6968886338024e-27	0.227519017	0.003198477	-0.297471161	9.9351746420161e-05	0.175707786	0.023550984	0.601578344	1.02597803927861e-17	0.128692743	0.098444975	-0.066649485	0.393560076	0.167121731	0.031389378	-0.022267854	0.775821413	0.056542526	0.469327406	-0.056542526	0.469327406
ARHGAP25	magenta	0.117188377	0.132673209	0.054517675	0.485413301	-0.210236125	0.006554136	-0.141760747	0.068474697	0.303955657	6.85641446107675e-05	0.041929939	0.591693675	-0.061916663	0.428084845	-0.055012102	0.481458378	0.20483394	0.008114005	0.071713489	0.358532627	0.804913271	5.1854907727942e-39	0.320022913	2.63254128021772e-05	0.488312913	2.49149475701868e-11	0.169458958	0.029062433	-0.035011349	0.654284238	0.035011349	0.654284238
ARHGAP29	red	-0.493382045	1.44115221820005e-11	-0.443204265	2.23396825737963e-09	-0.649626631	2.85005059766344e-21	-0.350384481	3.69499332170922e-06	0.154486365	0.046886467	0.620984782	4.45060681110465e-19	0.269211355	0.000452653	-0.237356249	0.002076001	0.032755676	0.675252064	0.656394418	7.97381195447535e-22	0.096710248	0.215154226	0.013892328	0.859000846	0.285486464	0.000192747	0.033012095	0.672855494	0.054389261	0.48644333	-0.054389261	0.48644333
ARHGAP32	blue	0.139327296	0.073408169	-0.103172485	0.185910945	0.519471817	7.43401804010989e-13	0.847437451	5.83683222057657e-47	-0.046328156	0.55337889	-0.108810966	0.162869708	0.491430128	1.78122986334017e-11	-0.516828535	1.01554645105159e-12	-0.112268537	0.149837481	-0.579680851	2.76579957319755e-16	-0.007754714	0.921012018	-0.354013085	2.8813022234887e-06	-0.244616125	0.00149198	-0.18034202	0.020067475	0.592483884	4.1542772199982e-17	-0.592483884	4.1542772199982e-17
ARHGAP4	magenta	-0.035114208	0.653334364	-0.016029345	0.837590662	-0.352236226	3.25576973108492e-06	-0.356131269	2.48833814370079e-06	0.241642172	0.001710185	0.117378786	0.132040587	-0.158186932	0.041797573	0.089850677	0.249638619	0.275543132	0.000326754	0.271201739	0.000408921	0.691685117	5.90051339613385e-25	0.36187134	1.66350572641854e-06	0.520394434	6.66285781275622e-13	0.154372615	0.047050733	-0.18454805	0.017300878	0.18454805	0.017300878
ARHGAP5	blue	0.282186726	0.00023015	0.217836969	0.004811889	0.344879184	5.35758392580494e-06	0.603255283	7.88913562845597e-18	-0.136347511	0.079837424	-0.035322921	0.651408659	0.418708036	1.97679416725477e-08	-0.394822802	1.40996903510463e-07	-0.22157496	0.004118092	-0.463802054	3.10929407067827e-10	-0.170422901	0.028146488	-0.432856476	5.73142092794948e-09	-0.35553888	2.59277461352735e-06	-0.175576548	0.023656769	0.436160632	4.25689367590373e-09	-0.436160632	4.25689367590373e-09
ARHGAP6	brown	-0.373001971	7.4488862762718e-07	-0.520801377	6.34798753796859e-13	-0.773763941	2.43802613055309e-34	-0.158725876	0.04109659	0.218140287	0.004751916	0.942901073	3.27726931341868e-80	0.610822642	2.36408808558074e-18	-0.625644042	2.02762707371166e-19	0.116882204	0.133695313	0.617883703	7.45632488429087e-19	0.105803067	0.174880463	-0.16131039	0.037870674	0.211674396	0.006186693	-0.170630154	0.027952808	0.384394228	3.1712294364844e-07	-0.384394228	3.1712294364844e-07
ARHGDIA	blue	-0.156280061	0.044358776	-0.328996846	1.50538485662666e-05	0.275771638	0.000322886	0.182867002	0.018364104	-0.156123496	0.044574772	-0.172768629	0.026019965	-0.04098632	0.600068575	0.023445407	0.764305617	-0.095673959	0.220133536	-0.090398589	0.24675117	0.007692877	0.921639858	0.079248602	0.310139827	0.14673629	0.059227124	-0.102200748	0.190111888	0.100056105	0.199627776	-0.100056105	0.199627776
ARHGDIB	magenta	-0.225577679	0.003476087	-0.288668791	0.000162107	-0.330374021	1.37948146921137e-05	-0.055933334	0.474136021	0.161429506	0.037727293	0.318559725	2.87890771442948e-05	0.253973247	0.000960668	-0.308505669	5.25764219907962e-05	0.208415479	0.007047084	0.252161377	0.001047495	0.7921245	5.36518150400716e-37	0.395082513	1.38129745517538e-07	0.708269426	1.3779632598623e-26	-0.098378807	0.207306778	0.075634987	0.332788126	-0.075634987	0.332788126
ARHGEF10	red	-0.403369047	7.10494679431741e-08	-0.297572883	9.87820298219526e-05	-0.687322513	1.52050292241014e-24	-0.52875741	2.43172072832525e-13	0.13415099	0.084861078	0.585694793	1.14706703053519e-16	0.073268172	0.34818129	-0.105344212	0.176768844	0.030035968	0.700868113	0.719028657	1.04279896499536e-27	-0.049981847	0.522494553	0.137283342	0.077771156	0.27538846	0.000329397	-0.173690356	0.025222859	-0.065312192	0.403141824	0.065312192	0.403141824
ARHGEF10L	blue	0.359907983	1.91084720007281e-06	0.078292551	0.316031377	0.184393768	0.017396177	0.830700661	1.43746558382332e-43	0.08472374	0.277791788	0.265059672	0.000558122	0.801692354	1.7220807558136e-38	-0.816985727	4.68747406488135e-41	-0.075383658	0.334401732	-0.497989894	8.69323834021747e-12	0.075312539	0.334859243	-0.481988625	4.87151268160738e-11	-0.295041165	0.00011391	-0.155624996	0.045268363	0.752851422	1.33301032204965e-31	-0.752851422	1.33301032204965e-31
ARHGEF16	pink	0.476493119	8.62814138350676e-11	0.48734676	2.76269623773179e-11	0.451097335	1.06565447309665e-09	0.152979693	0.04910144	0.059062183	0.449725295	-0.543394371	3.89219368325246e-14	-0.347912691	4.36954712091101e-06	0.276999882	0.000302811	-0.053812922	0.491080609	-0.471145254	1.49041431024562e-10	-0.047178131	0.546115712	-0.036365818	0.641820999	-0.277595812	0.000293494	0.116393709	0.135338558	-0.142398095	0.067228191	0.142398095	0.067228191
ARHGEF17	brown	0.057641747	0.46071879	0.024821699	0.750911589	-0.661609166	2.92178571206477e-22	-0.300175177	8.52055676114641e-05	0.156142953	0.044547881	0.682696233	4.07491715620536e-24	0.300402698	8.4105620110746e-05	-0.360002149	1.89822510076835e-06	0.027839119	0.721810117	0.456483021	6.36091871555486e-10	0.001328433	0.986447516	-0.128334013	0.09939477	0.022721493	0.771379147	-0.130332822	0.09419373	0.08495537	0.276475423	-0.08495537	0.276475423
ARHGEF18	blue	0.181100582	0.019541939	-0.01390055	0.85891827	0.301537195	7.88165743905419e-05	0.506308195	3.42352841208691e-12	0.167787819	0.030710618	-0.121835218	0.117886487	0.245745079	0.001416032	-0.310876541	4.57041661578444e-05	0.051118272	0.513070594	-0.389661825	2.11318496407904e-07	0.374194459	6.82226692010576e-07	-0.1066088	0.171600704	-0.027846019	0.721744008	-0.021106506	0.787226787	0.318472155	2.8943205992526e-05	-0.318472155	2.8943205992526e-05
ARHGEF2	brown	-0.076241792	0.328912843	-0.231990197	0.002633716	-0.704619636	3.22131988731999e-26	-0.324345943	2.01559241702932e-05	0.372060109	7.98225836523787e-07	0.619338909	5.85694276032009e-19	0.246282575	0.001381128	-0.27891994	0.000273736	0.311158266	4.4946141408829e-05	0.515490913	1.18798976242835e-12	0.238847771	0.001941321	0.011335222	0.884754123	0.157449507	0.042772937	0.195634648	0.01153738	0.118959707	0.126877196	-0.118959707	0.126877196
ARHGEF26	brown	-0.416565907	2.37265707645613e-08	-0.494640163	1.25630541216523e-11	-0.55292432	1.12462329322796e-14	-0.22720345	0.003242194	-0.047570453	0.542779118	0.6543336	1.17926237669326e-21	0.324790417	1.96055218847992e-05	-0.258584714	0.00076862	0.00289737	0.97044673	0.525668047	3.54014013698828e-13	-0.211141601	0.006320609	-0.204744717	0.008142321	-0.008470567	0.913747495	0.015418143	0.843702694	0.151906043	0.050732356	-0.151906043	0.050732356
ARHGEF28	blue	0.431024832	6.74951894154858e-09	0.304981261	6.46057852936663e-05	0.442170916	2.45786448351233e-09	0.371770741	8.15331491123847e-07	0.287620366	0.000171661	-0.393236586	1.59785881843515e-07	-0.027721915	0.722933381	-0.001437583	0.985334102	-0.240198346	0.001826278	-0.523218122	4.7555186878092e-13	-0.015732572	0.840557212	-0.177029518	0.022508075	-0.287354746	0.000174163	0.193199524	0.012633563	0.140686	0.070619239	-0.140686	0.070619239
ARHGEF3	blue	0.310079153	4.79152909615321e-05	0.195724393	0.01149863	0.183923427	0.017689523	0.619879392	5.35288223662885e-19	0.131377297	0.091563251	0.108656125	0.163472546	0.577350919	3.87086063170564e-16	-0.56868663	1.32025448242042e-15	-0.138901912	0.074299453	-0.436166243	4.25473262218966e-09	0.219894941	0.004417946	-0.222022312	0.004041396	-0.098081207	0.20869114	-0.214157285	0.005595429	0.522154485	5.40165546028802e-13	-0.522154485	5.40165546028802e-13
ARHGEF40	red	-0.383687285	3.34698121426373e-07	-0.332977434	1.16817865063384e-05	-0.769948119	8.0927161124826e-34	-0.592015073	4.45951619745771e-17	0.034899057	0.655321866	0.595476743	2.63473888596033e-17	0.010929928	0.888847765	-0.061072469	0.434421521	0.221141365	0.004193676	0.781288905	2.13311765199957e-35	0.05734802	0.463010527	0.171926338	0.026767148	0.38544496	2.9262291870581e-07	0.065319827	0.403086726	-0.205684818	0.007848324	0.205684818	0.007848324
ARHGEF5	black	0.316460797	3.2704704772149e-05	0.330712093	1.3501323514801e-05	0.817721397	3.4796104405416e-41	0.486340946	3.07538594144775e-11	-0.152120865	0.050402482	-0.696595785	1.9922410008277e-25	-0.233329328	0.002483091	0.189849014	0.014290649	-0.317827752	3.0101529271672e-05	-0.692448505	4.99118884140093e-25	-0.129751468	0.095683653	-0.07294124	0.350342282	-0.314559307	3.66798350426798e-05	-0.032872065	0.674163849	-0.004378665	0.955350467	0.004378665	0.955350467
ARHGEF6	brown	-0.269138767	0.000454327	-0.444118113	2.05247266975033e-09	-0.709505369	1.0305280093192e-26	-0.093767572	0.229506456	0.28284595	0.000222177	0.827619917	5.51332064446083e-43	0.612358932	1.84372495634313e-18	-0.621679041	3.96191839995423e-19	0.168541098	0.029958095	0.501709355	5.74870601840672e-12	0.452627068	9.21214364443346e-10	0.010834709	0.889809953	0.441927143	2.51375719423002e-09	-0.038059373	0.626377506	0.376013101	5.96257100573604e-07	-0.376013101	5.96257100573604e-07
ARHGEF7	turquoise	0.078853372	0.312566613	0.028412017	0.716328124	0.03209123	0.681477322	0.015145342	0.846433744	0.067261942	0.389217813	-0.039081509	0.617134061	-0.036677381	0.638968057	0.00797679	0.918757644	-0.104567545	0.179999393	-0.042049107	0.590639811	0.05029559	0.51988402	0.071325066	0.361148455	0.02183127	0.78010355	-0.175648689	0.023598569	0.038131703	0.625721475	-0.038131703	0.625721475
ARHGEF9	brown	-0.293448082	0.000124512	-0.410099417	4.08512484497277e-08	-0.58954598	6.46608178775867e-17	-0.023539181	0.763390741	0.240611378	0.001792355	0.732874142	3.13474430356516e-29	0.605563727	5.48086214598605e-18	-0.534220969	1.23986725317054e-13	0.129046151	0.097516306	0.41017097	4.06089237094575e-08	0.163679056	0.035104228	-0.178667226	0.021271226	0.158877694	0.040900916	-0.037850375	0.628274777	0.32676529	1.73270423688531e-05	-0.32676529	1.73270423688531e-05
ARID1A	green	0.558394182	5.41640998176147e-15	0.617373787	8.11218354550223e-19	0.363180195	1.51589378964093e-06	0.236254577	0.002180872	0.040810801	0.601632204	-0.40858014	4.63367787489864e-08	-0.123567477	0.112714304	0.13171441	0.090726841	0.037470062	0.631733475	-0.518342584	8.49656397378892e-13	0.093242537	0.23213654	-0.071874002	0.357455119	-0.231772478	0.002658972	0.156196214	0.044474341	-0.038718673	0.620408505	0.038718673	0.620408505
ARID3A	turquoise	-0.315526635	3.46040171115899e-05	-0.214209413	0.005583576	0.014453555	0.853367446	-0.269908064	0.000436875	-0.146770499	0.059167289	-0.183566216	0.017915173	-0.384333934	3.18586773354406e-07	0.330613262	1.35865058793919e-05	-0.001648762	0.983180001	0.230501871	0.002810793	0.083291136	0.286027251	0.149642068	0.054319031	0.256007825	0.000871072	0.166996869	0.031518025	-0.312529305	4.14228344059171e-05	0.312529305	4.14228344059171e-05
ARID3B	blue	0.614090497	1.39090858652144e-18	0.529451087	2.23389266225907e-13	0.521688902	5.71064748194957e-13	0.547470732	2.29958320082971e-14	0.082058378	0.293243442	-0.375872911	6.02497616833323e-07	0.094463737	0.226051617	-0.133753511	0.085796658	-0.110688419	0.155691938	-0.709231895	1.09909600411659e-26	0.030866532	0.693007856	-0.300723065	8.25793389637985e-05	-0.43491368	4.76433774253576e-09	-0.050278768	0.520023816	0.252619399	0.001024891	-0.252619399	0.001024891
ARID4A	blue	-0.029367454	0.707217938	0.118531536	0.128260003	0.0085646	0.912793759	0.253937932	0.000962295	-0.055006524	0.481502899	0.139554491	0.072935702	0.337567218	8.68170125986805e-06	-0.263418102	0.000605753	-0.065983365	0.398315651	-0.111026679	0.154424408	-0.054851721	0.482739358	-0.245103915	0.00145872	-0.13476348	0.083435436	-0.103137101	0.186062715	0.265979664	0.000532963	-0.265979664	0.000532963
ARID5A	red	-0.082831651	0.288702913	-0.152081303	0.050463099	-0.720289959	7.64453719964103e-28	-0.469368853	1.78343834006992e-10	0.165957222	0.032606685	0.607587377	3.97305375114168e-18	0.109622384	0.159737775	-0.193535893	0.012476903	0.11054757	0.156222031	0.599083657	1.51237232453646e-17	0.100702136	0.196725722	0.084396825	0.279656854	0.258507037	0.000771539	0.046605938	0.551000046	-0.028304663	0.717354291	0.028304663	0.717354291
ARID5B	brown	0.090373182	0.246884549	0.040411958	0.605192081	-0.221632206	0.004108205	0.255839935	0.000878164	0.112300666	0.149720189	0.401093398	8.54350657517059e-08	0.537855351	7.86760657083372e-14	-0.526846446	3.06902434664894e-13	-0.107864771	0.166579547	-0.00480691	0.950988825	0.154447207	0.04694296	-0.21443238	0.005533132	-0.010848893	0.889666614	-0.065601326	0.401058515	0.413817721	2.9931534142996e-08	-0.413817721	2.9931534142996e-08
ARIH1	blue	0.304048376	6.81971541693543e-05	0.326784715	1.73059261754077e-05	0.16031683	0.039084618	0.268063424	0.000479802	-0.13110014	0.092255493	-0.025472621	0.744602379	0.143870735	0.064418738	-0.177498807	0.022147476	-0.157922197	0.042145559	-0.263106416	0.00061521	-0.24520216	0.001452103	-0.282875101	0.00022183	-0.332025452	1.24162065119741e-05	-0.085074692	0.275798953	0.16947289	0.029049016	-0.16947289	0.029049016
ARL1	blue	0.011285897	0.885252171	-0.121783924	0.118042404	0.026858467	0.731226647	0.55701716	6.51833931757189e-15	0.017835004	0.819592027	0.313690983	3.86424392498204e-05	0.725777891	1.94042378620127e-28	-0.560825257	3.89775886537849e-15	-0.038203464	0.625070882	-0.225061485	0.00355347	-0.144347804	0.063529466	-0.434450705	4.96720116789042e-09	-0.245018431	0.001464499	-0.0498073	0.523949773	0.577987803	3.53197195169097e-16	-0.577987803	3.53197195169097e-16
ARL14	purple	0.005338942	0.945572168	-0.04873334	0.532948596	0.083404673	0.285368673	0.09593541	0.218869622	0.517501012	9.383052950556e-13	-0.098577881	0.206384428	0.050107546	0.521447857	-0.018562559	0.812365796	-0.081069422	0.299119264	-0.128309213	0.0994607	0.228609827	0.00305143	0.137695579	0.076874755	0.13890214	0.074298973	-0.034329272	0.660597038	0.09386845	0.229003538	-0.09386845	0.229003538
ARL15	red	-0.580073735	2.61269821557593e-16	-0.527724956	2.75808371528296e-13	-0.0954583	0.221179982	-0.13193604	0.090180279	-0.105912333	0.174432998	0.063696168	0.414903581	-0.009829294	0.899979157	0.048492276	0.534979083	-0.021550224	0.782863635	0.354071757	2.86966437198032e-06	-0.02817136	0.718629196	0.081297185	0.297759171	0.289232269	0.00015718	-0.051156792	0.512752704	-0.114375262	0.142292685	0.114375262	0.142292685
ARL2	red	-0.244764634	0.001481781	-0.301174487	8.04726633570607e-05	-0.596623982	2.2099681519162e-17	-0.392203108	1.73293742287972e-07	0.088306125	0.257903872	0.546540355	2.59468244577212e-14	0.119112127	0.126387731	-0.120221475	0.122869057	0.030743384	0.694171255	0.568063006	1.44015939690954e-15	-0.028125212	0.719070741	0.059067666	0.449683149	0.208724947	0.006961035	0.008572895	0.912709635	-0.02093201	0.788944459	0.02093201	0.788944459
ARL2BP	blue	-0.047772978	0.541060641	-0.223702682	0.003764648	0.134934998	0.083039672	0.324753708	1.96504363757781e-05	-0.095782792	0.219606781	0.075789676	0.331797465	0.30472242	6.55840602295969e-05	-0.262427174	0.000636292	-0.1383279	0.075516016	-0.105182324	0.177438661	-0.189407855	0.014522408	-0.216604919	0.005062534	-0.067261803	0.389218791	-0.034521215	0.658818117	0.283149778	0.000218589	-0.283149778	0.000218589
ARL3	red	-0.459883766	4.57082870267606e-10	-0.391235271	1.86930375508315e-07	-0.651213511	2.12033941975095e-21	-0.509351694	2.41905056124246e-12	-0.02171694	0.781226026	0.493368003	1.44335737378026e-11	0.048779879	0.53255704	0.027138804	0.728530597	0.229660076	0.002915651	0.685713222	2.1469280806143e-24	-0.055807094	0.475135832	0.085491662	0.273443828	0.229879116	0.002888031	0.269190662	0.000453129	-0.11902118	0.126679615	0.11902118	0.126679615
ARL4A	blue	0.038039793	0.626555155	-0.105351329	0.176739439	0.25394744	0.000961857	0.393099363	1.61519522581469e-07	0.013364796	0.86430253	-0.078105995	0.317189438	0.204188716	0.008320759	-0.189830907	0.014300097	0.072894297	0.350653256	-0.263202319	0.000612286	-0.085487608	0.273466661	-0.266220628	0.000526549	-0.22376416	0.003754854	-0.051643852	0.508742011	0.193332249	0.012571543	-0.193332249	0.012571543
ARL4C	turquoise	-0.096233436	0.217435203	0.054416031	0.486228506	0.378371589	5.00084624247273e-07	0.129073014	0.097445999	-0.227802537	0.003159654	-0.440707301	2.81237898674989e-09	-0.2480949	0.001269155	0.251581195	0.001076783	-0.114850206	0.140632401	-0.180078162	0.02025312	-0.004187004	0.957302953	0.023896389	0.759908752	-0.019820196	0.799912276	0.142909382	0.066241663	-0.172356884	0.026382955	0.172356884	0.026382955
ARL4D	blue	0.404035429	6.72974732432477e-08	0.139020588	0.074049921	0.427642269	9.10554711934583e-09	0.659692632	4.23547059933137e-22	-0.079326751	0.309661442	-0.057274371	0.463586141	0.400167688	9.20532377157562e-08	-0.397677723	1.12384916998433e-07	-0.210128781	0.006582324	-0.568665691	1.32411768001988e-15	-0.272983659	0.00037312	-0.452006336	9.77386168243418e-10	-0.463579103	3.17862978819233e-10	-0.223288438	0.003831239	0.481723157	5.00907671412935e-11	-0.481723157	5.00907671412935e-11
ARL6IP1	turquoise	-0.082993745	0.287757108	0.291411124	0.000139411	0.257341028	0.000816597	-0.425613795	1.08793424822223e-08	-0.210765349	0.00641673	-0.615382116	1.12592089264437e-18	-0.766682805	2.21850997954349e-33	0.787632211	2.53527368212243e-36	-0.037815145	0.628594834	0.006441508	0.934355073	-0.011849924	0.879559826	0.443667399	2.14013284193106e-09	0.154838031	0.046381648	0.160990419	0.038258101	-0.703755472	3.93124897505171e-26	0.703755472	3.93124897505171e-26
ARL6IP4	brown	0.062534486	0.423481332	-0.149205747	0.055033811	-0.312904159	4.0505726892907e-05	0.019881237	0.799309082	0.232783791	0.002543484	0.395300756	1.3576366720074e-07	0.31611268	3.34007172003595e-05	-0.300106428	8.55405721363946e-05	0.022512545	0.773424362	0.151177556	0.051864363	0.025618307	0.743192595	-0.114108686	0.143231076	0.016502275	0.832867995	-0.05522032	0.479798052	0.229897328	0.002885745	-0.229897328	0.002885745
ARL6IP5	brown	-0.145507921	0.061408846	-0.257966892	0.000792119	-0.431834551	6.27961569378313e-09	0.265375909	0.000549353	0.166611925	0.031917461	0.716084759	2.13840577924371e-27	0.825777684	1.21623744084186e-42	-0.766286256	2.50474070397142e-33	0.03217744	0.680668385	0.189539671	0.014452818	0.239465702	0.001887891	-0.235234085	0.002282283	0.160671384	0.038647714	-0.166042595	0.032516101	0.572572299	7.64936804843943e-16	-0.572572299	7.64936804843943e-16
ARL8B	blue	0.244528659	0.001498017	0.069467104	0.373824199	0.450778509	1.09840075959814e-09	0.657071762	7.00678787872615e-22	-0.105736028	0.175155421	-0.080450623	0.302835148	0.427677391	9.07743635029591e-09	-0.36331862	1.50103320506332e-06	-0.273529186	0.000362755	-0.519551924	7.36375961618543e-13	-0.146191695	0.060186391	-0.430132549	7.30655908546836e-09	-0.345515343	5.13427472447924e-06	-0.238972622	0.001930416	0.453631951	8.36830514103602e-10	-0.453631951	8.36830514103602e-10
ARMC1	turquoise	-0.468727113	1.90243067230395e-10	-0.198117526	0.010506687	-0.311831975	4.31810566637082e-05	-0.689398472	9.71112051130425e-25	-0.151092203	0.051998354	0.003988244	0.95932803	-0.453650594	8.35337824286414e-10	0.545472362	2.97903673193527e-14	0.020631828	0.79190171	0.547539913	2.27899653180729e-14	-0.071524287	0.359805323	0.418469955	2.01743448099146e-08	0.324778162	1.96205051674034e-05	0.029878993	0.702357286	-0.573791507	6.43586093323861e-16	0.573791507	6.43586093323861e-16
ARMC4	green	0.797039161	9.38447269987012e-38	0.484057558	3.91790414182963e-11	0.364588708	1.37101043012225e-06	0.508918225	2.54224849584104e-12	0.035137549	0.653118892	-0.212695189	0.005937172	0.166865434	0.031653928	-0.243324414	0.001583428	0.001383477	0.985886018	-0.641031695	1.37244457901624e-20	-0.053859005	0.490708956	-0.354672754	2.75300016849235e-06	-0.446740476	1.60720723239896e-09	0.029606303	0.704946906	0.281033162	0.000244745	-0.281033162	0.000244745
ARMC8	red	-0.451645141	1.01157974598283e-09	-0.25684526	0.000836477	-0.479017396	6.64405224822e-11	-0.413190266	3.15528119469316e-08	-0.192519059	0.012955765	0.38941806	2.15359310942493e-07	0.048497705	0.534933311	0.068578671	0.379980654	0.050176453	0.520874521	0.533534627	1.35024889093021e-13	-0.138352492	0.075463569	0.02240856	0.774442758	0.118284843	0.129061969	0.314426355	3.69741302751699e-05	-0.116071375	0.136431289	0.116071375	0.136431289
ARMC9	red	-0.506400245	3.38792700283065e-12	-0.429464624	7.75225660209512e-09	-0.745557043	1.03828438864636e-30	-0.520865938	6.29938220207e-13	-0.007513754	0.923458792	0.673702365	2.63178965904621e-23	0.142129006	0.067752192	-0.118411886	0.12864849	0.196361072	0.011226999	0.773751277	2.44784830125917e-34	-0.07170357	0.358599282	0.016599779	0.831895061	0.247325811	0.001315617	0.040533609	0.604105293	-0.091921487	0.238847693	0.091921487	0.238847693
ARMCX1	brown	-0.360338689	1.85376057154111e-06	-0.351386346	3.45081249549685e-06	-0.695787149	2.38585505230999e-25	-0.20147278	0.009243143	0.11549219	0.138411701	0.760257555	1.53935759574594e-32	0.489521028	2.18852274552584e-11	-0.447820127	1.45239146240569e-09	0.145615762	0.061214705	0.572580113	7.64092100063727e-16	0.056324523	0.471045119	-0.055827747	0.474972183	0.179224781	0.020863744	0.080150839	0.304646232	0.281067548	0.000244298	-0.281067548	0.000244298
ARMCX2	red	-0.477993197	7.38906859148984e-11	-0.523851296	4.40726734461842e-13	-0.750776827	2.40723257612826e-31	-0.341336172	6.77967466419069e-06	0.164343079	0.034360086	0.723171237	3.7368983524819e-28	0.368126291	1.06303585628965e-06	-0.326033957	1.81399858485951e-05	0.288902156	0.00016005	0.708444036	1.32267027119219e-26	0.161545989	0.037587524	0.014259072	0.85531878	0.357166347	2.31539129607044e-06	0.20732752	0.007357155	0.112779094	0.147981844	-0.112779094	0.147981844
ARMCX3	red	-0.485264225	3.44811175332205e-11	-0.337648283	8.63593975694652e-06	-0.692789011	4.63137534804389e-25	-0.582061173	1.95646926302236e-16	0.159989023	0.039492251	0.540221781	5.83371667804954e-14	0.021342941	0.784901049	-0.010253149	0.895690015	0.192341354	0.013041087	0.738271513	7.53196815694848e-30	0.079363518	0.309436544	0.136013253	0.080586078	0.299164357	9.02571764752753e-05	0.045450384	0.560928482	-0.161076589	0.038153437	0.161076589	0.038153437
ARMCX5	blue	-0.338125458	8.37116867210677e-06	-0.345996073	4.97141388269269e-06	0.058275347	0.455796739	0.14462751	0.063012775	0.079545838	0.308322886	0.029930065	0.701872654	0.173779267	0.025147089	-0.049687876	0.524946609	-0.034190171	0.661887421	0.014444007	0.853463225	-0.051339597	0.511245492	-0.085298914	0.274530806	-0.038882016	0.618933479	0.017464517	0.823277665	0.120764737	0.121173808	-0.120764737	0.121173808
ARMCX6	green	0.352378252	3.22421492997431e-06	0.30624009	6.00401517467015e-05	-0.088117646	0.258925191	0.08754718	0.262033305	0.196417541	0.011203182	0.126375908	0.104707495	0.135515228	0.081711996	-0.203553128	0.008528978	0.080872372	0.300299258	-0.121425402	0.119136697	0.094394914	0.226391518	-0.223778417	0.003752587	-0.208609759	0.006992954	0.126607158	0.104068673	0.116433207	0.135205119	-0.116433207	0.135205119
ARNT2	red	-0.23866639	0.001957264	-0.134637003	0.083728241	-0.570322827	1.05009031908859e-15	-0.41803478	2.09380509277475e-08	0.050979471	0.514216898	0.381003403	4.10287385746049e-07	0.024619979	0.752870186	0.051349815	0.511161311	0.235636578	0.002241785	0.509281065	2.43872095474412e-12	-0.062266393	0.425475411	0.003184368	0.967520873	0.053769568	0.491430387	0.510074006	2.22653185594165e-12	-0.139839603	0.072346283	0.139839603	0.072346283
ARNTL	red	-0.147120749	0.058557524	-0.149173017	0.055087742	-0.022174714	0.776734394	-0.088311038	0.257877286	-0.123494134	0.112929637	0.021361823	0.78471539	-0.065035736	0.405139773	0.065933898	0.398670169	0.126701919	0.103807784	0.12430547	0.110565379	-0.130691883	0.093282757	0.010444666	0.893752971	-0.013051164	0.867457405	0.056496935	0.469686349	-0.071756583	0.358243143	0.071756583	0.358243143
ARNTL2	blue	0.271310683	0.000406644	0.159799611	0.039729415	0.789950549	1.14294591925199e-36	0.745128361	1.16885974759517e-30	-0.2433636	0.00158058	-0.491936125	1.68625756898841e-11	0.112617995	0.148565474	-0.136427634	0.079658804	-0.273813851	0.000357452	-0.730752977	5.43854929641251e-29	-0.197258307	0.010853794	-0.244277494	0.001515476	-0.371660377	8.21947249264633e-07	-0.144829308	0.062642142	0.309015864	5.10203496175792e-05	-0.309015864	5.10203496175792e-05
ARPC1A	turquoise	-0.251911966	0.001059995	-0.293035655	0.000127403	0.3029267	7.2763061511915e-05	-0.014482619	0.853075915	-0.120328687	0.122533056	-0.365066608	1.32492359356825e-06	-0.315206588	3.5278257711357e-05	0.352904511	3.10980706311548e-06	-0.092981453	0.233452263	-0.032550853	0.677168742	-0.133493265	0.086413679	0.165289985	0.033322058	0.072210894	0.355200159	0.1551995	0.045867489	-0.158905009	0.040865795	0.158905009	0.040865795
ARPC1B	red	-0.480568434	5.65252409442854e-11	-0.312821275	4.07068502396321e-05	-0.310648274	4.63271466740599e-05	-0.747243101	6.50084224182153e-31	-0.103422932	0.184839339	-0.045104954	0.56391297	-0.589981606	6.0572168186005e-17	0.527784955	2.73800386099411e-13	0.115606722	0.138018351	0.611442454	2.13882399911157e-18	0.273414029	0.00036492	0.674544714	2.2160935539861e-23	0.664031971	1.82011542277787e-22	-0.070467388	0.366966328	-0.641431594	1.27706763821805e-20	0.641431594	1.27706763821805e-20
ARPC2	blue	0.298059228	9.61001296787734e-05	0.229336318	0.002956913	0.54289348	4.1501612177038e-14	0.725212382	2.23831362077452e-28	-0.087547491	0.262031602	-0.242798145	0.001622129	0.327680929	1.63576727770661e-05	-0.343656884	5.81275030995256e-06	-0.231053829	0.002743903	-0.609532351	2.90998529343169e-18	0.073681837	0.345459071	-0.283298077	0.000216858	-0.218066674	0.004766409	-0.05651802	0.469520328	0.386548554	2.68844348160251e-07	-0.386548554	2.68844348160251e-07
ARPC3	blue	0.307946384	5.43333580393978e-05	0.167688591	0.030810936	0.634691961	4.23935182694573e-20	0.68868105	1.13434598332176e-24	-0.101438857	0.19345378	-0.386620821	2.67353547541286e-07	0.187065239	0.015808899	-0.191445212	0.013478893	-0.115415294	0.138676273	-0.6740458	2.45380427039834e-23	0.07208588	0.356035888	-0.186442999	0.016166876	-0.181291044	0.019411871	-0.143907408	0.064350018	0.25810208	0.000786921	-0.25810208	0.000786921
ARPC4	blue	-0.015861665	0.839266514	-0.331283048	1.30190166639822e-05	0.034667407	0.657464487	0.383018324	3.52184047588031e-07	0.115750566	0.137525538	0.211062916	0.006340604	0.449194351	1.2760602806974e-09	-0.447243237	1.53322889419958e-09	-0.07725053	0.322535067	-0.095024461	0.223295795	0.297018396	0.000101925	-0.174946021	0.024170723	0.117108494	0.132939302	-0.162706386	0.036218836	0.463910904	3.07597622739845e-10	-0.463910904	3.07597622739845e-10
ARPC5	turquoise	-0.220049668	0.004389532	-0.095319094	0.221857328	0.389353096	2.16448617324993e-07	-0.001318452	0.986549327	-0.255753833	0.000881822	-0.472660031	1.27785693554088e-10	-0.306991142	5.7462215662098e-05	0.375516055	6.1866564347234e-07	-0.046346701	0.553219921	-0.114292292	0.142584248	0.137778473	0.076695513	0.318400998	2.90690185971756e-05	0.245760058	0.001415048	0.03477738	0.656446953	-0.294267855	0.000118946	0.294267855	0.000118946
ARPC5L	black	0.221851234	0.004070573	0.08724855	0.263670498	0.648111965	3.77350200654945e-21	0.432040445	6.16525314686041e-09	-0.047703281	0.541651734	-0.551607099	1.33830381621898e-14	-0.138822388	0.074467044	0.132434594	0.088960396	-0.074710939	0.338745315	-0.564834568	2.25210616701966e-15	0.08145601	0.296813174	0.086495881	0.267827861	-0.098005921	0.209042398	-0.07282534	0.351110384	0.018362177	0.814354486	-0.018362177	0.814354486
ARPIN	blue	0.577750227	3.65485600947527e-16	0.659507202	4.38976063026592e-22	0.424063419	1.24548437674119e-08	0.404083909	6.70320624393223e-08	-0.075223816	0.335430558	-0.301740431	7.79026292544939e-05	0.044666522	0.567711854	-0.084041266	0.28169489	-0.124531386	0.109913994	-0.588377771	7.70025652075816e-17	-0.138688077	0.074750787	-0.274201698	0.000350344	-0.394666174	1.42753519891801e-07	-0.147299334	0.058248615	0.117806474	0.130628074	-0.117806474	0.130628074
ARPP19	red	-0.58208332	1.9501518083298e-16	-0.32895706	1.50917867674084e-05	-0.41845024	2.02083562169085e-08	-0.639418771	1.83313101062148e-20	-0.162400662	0.036575289	0.20927672	0.00680993	-0.254971632	0.000915696	0.362121241	1.63430449152426e-06	-0.021754369	0.780858497	0.660660972	3.51216541695795e-22	-0.178921466	0.021084574	0.236673198	0.002140468	0.258336246	0.000777992	0.064140185	0.411652076	-0.398393236	1.06139149443631e-07	0.398393236	1.06139149443631e-07
ARR3	green	0.872965495	5.26098448099442e-53	0.676179904	1.58468869501519e-23	0.353219991	3.04308315325492e-06	0.401145352	8.50774921800509e-08	0.086729703	0.266531598	-0.250882933	0.001113026	0.061262754	0.432988541	-0.152526678	0.049784191	-0.044019762	0.573337903	-0.638058231	2.33692218578552e-20	-0.075197587	0.33559957	-0.255981861	0.000872166	-0.452757696	9.0979725397163e-10	-0.053656343	0.492344512	0.18545865	0.016747595	-0.18545865	0.016747595
ARRB1	brown	-0.030134162	0.699937152	-0.324670309	1.97528390697457e-05	-0.746674661	7.61562870016709e-31	-0.032715296	0.675629765	0.444167458	2.04308862204948e-09	0.909443589	2.16905193127416e-64	0.684653769	2.69109597955701e-24	-0.713160496	4.32525269712764e-27	0.215227209	0.005356607	0.420428449	1.70565964328699e-08	0.15506775	0.04605434	-0.262322757	0.000639592	0.069613294	0.372817057	-0.043050455	0.581818443	0.493168651	1.47501765792207e-11	-0.493168651	1.47501765792207e-11
ARRB2	turquoise	0.048888706	0.531641988	-0.012424508	0.873767273	-0.180686051	0.019827632	-0.435896116	4.35998051528434e-09	0.297687113	9.81459036974613e-05	-0.127750828	0.100954294	-0.399754301	9.5164976444462e-08	0.370970289	8.64490469274344e-07	0.12319047	0.113824607	0.210188926	0.006566517	0.2517168	0.001069871	0.375895907	6.01469705557517e-07	0.39016376	2.0322550557053e-07	0.186731175	0.01600022	-0.387724942	2.455370480031e-07	0.387724942	2.455370480031e-07
ARSA	blue	0.341020823	6.92226842646467e-06	-0.117131542	0.132862488	0.177386135	0.022233595	0.542063175	4.61490730934966e-14	0.264685769	0.000568656	0.054560717	0.485068318	0.412507014	3.34141956354359e-08	-0.469407311	1.7765409704216e-10	0.187303908	0.015673436	-0.369613951	9.54306932925402e-07	0.123929187	0.111657017	-0.225442328	0.003496229	-0.110817585	0.155207008	-0.028098175	0.719329469	0.485363615	3.41194911416141e-11	-0.485363615	3.41194911416141e-11
ARSB	red	-0.406845703	5.34643280870779e-08	-0.471379835	1.45539139266872e-10	-0.436998912	3.94549307390042e-09	-0.51696802	9.99033307360289e-13	-0.059751562	0.444443411	0.284959729	0.000198311	-0.158049425	0.04197802	0.13929579	0.073473885	0.112223019	0.150003766	0.595878242	2.47771539978827e-17	0.033108598	0.671954399	0.176976958	0.022548775	0.400335536	9.08178318251879e-08	-0.101426382	0.193508853	-0.310219845	4.7517996411429e-05	0.310219845	4.7517996411429e-05
ARSE	purple	0.22109922	0.004201089	0.009887759	0.899387351	-0.171066321	0.02754892	0.032670429	0.67604953	0.606236742	4.92595402207011e-18	0.138355361	0.075457451	0.124727844	0.109349993	-0.195007784	0.01181126	0.040737228	0.602288176	-0.000819359	0.991640766	0.075571757	0.333193614	-0.039585279	0.612600234	0.017418281	0.823737897	0.249576835	0.001183835	0.144877717	0.062553497	-0.144877717	0.062553497
ARSF	blue	0.683361776	3.5400880160748e-24	0.443794749	2.11500461604043e-09	0.548640498	1.97465832675332e-14	0.816981923	4.69468410664264e-41	0.003361078	0.965719584	-0.210347232	0.006525073	0.412833333	3.251240898488e-08	-0.427197306	9.4690268441818e-09	-0.174549282	0.024499005	-0.816783697	5.08598475981598e-41	-0.111126658	0.154051259	-0.461422811	3.93116551339441e-10	-0.544403227	3.41915849330971e-14	-0.037018889	0.635846979	0.528184791	2.60777894346147e-13	-0.528184791	2.60777894346147e-13
ARSJ	red	-0.378644963	4.89948162168885e-07	-0.253031477	0.001004938	-0.148667243	0.055926682	-0.459201118	4.88575832564365e-10	-0.171329301	0.02730782	-0.032598715	0.676720681	-0.364666259	1.36342921616382e-06	0.377242683	5.44105570645716e-07	-0.097531795	0.211264276	0.428696296	8.2973606820494e-09	-0.190273319	0.014070801	0.174338979	0.024674566	0.20429567	0.008286167	0.080879708	0.300255275	-0.35321335	3.0444736477281e-06	0.35321335	3.0444736477281e-06
ART1	green	0.88583007	1.43298800355415e-56	0.606978054	4.3782475953802e-18	0.307530955	5.56739002232412e-05	0.492638118	1.56259328188113e-11	0.19026199	0.014076632	-0.160787215	0.038505874	0.180395953	0.02002971	-0.310576082	4.65258236646436e-05	-0.019577445	0.802312259	-0.640687586	1.46007362762001e-20	0.004286442	0.956289933	-0.335470549	9.94821261101212e-06	-0.476049047	9.03204129920379e-11	0.027398292	0.72603801	0.347694623	4.4343657881898e-06	-0.347694623	4.4343657881898e-06
ART3	brown	0.061046186	0.434619662	0.032241036	0.680071877	-0.372650386	7.64388095885376e-07	-0.197058432	0.010935973	0.094978749	0.223519564	0.251883267	0.001061442	0.049948693	0.5227708	-0.068363949	0.381477797	0.096864803	0.214418546	0.221273751	0.004170467	0.040024275	0.608661292	-0.023930812	0.759573459	0.012994965	0.868022943	0.729023472	8.49000220207394e-29	0.005113605	0.947866056	-0.005113605	0.947866056
ARTN	turquoise	-0.112628576	0.148527088	0.052011337	0.505726779	0.220809006	0.004252455	-0.418212932	2.06221023296972e-08	-0.166171042	0.032380215	-0.460609268	4.25766407311341e-10	-0.713452691	4.03288320450136e-27	0.681140939	5.65305563710342e-24	-0.07339175	0.347366643	0.064249148	0.410856438	-0.185625027	0.016648185	0.266621615	0.000516033	-0.031600219	0.686091521	-0.064113946	0.411843802	-0.537891851	7.83153254706537e-14	0.537891851	7.83153254706537e-14
ARVCF	green	0.839168325	3.09275924459021e-45	0.608324571	3.53164113462794e-18	0.100315622	0.19845829	0.2217576	0.004086623	0.285737811	0.000190144	-0.055035172	0.481274269	0.061966109	0.427715354	-0.185130467	0.0169452	0.027866885	0.721544097	-0.420659434	1.67210291935201e-08	-0.020215877	0.796004356	-0.297643558	9.83879984863855e-05	-0.426913845	9.70782343309128e-09	0.018189979	0.816064408	0.15901752	0.040721392	-0.15901752	0.040721392
ASAH1	blue	0.365404234	1.2932583305316e-06	0.130919305	0.092709398	0.187809831	0.015389627	0.74048514	4.15412463277359e-30	0.081816595	0.294672841	0.20330708	0.008610814	0.700506514	8.25952532003082e-26	-0.721658988	5.44683613339333e-28	-0.056619056	0.468725214	-0.463680521	3.14690634636408e-10	0.025128079	0.747939849	-0.396119749	1.27226238866768e-07	-0.246352011	0.001376677	-0.10643111	0.172320045	0.662535889	2.43922002845621e-22	-0.662535889	2.43922002845621e-22
ASAP1	red	-0.497294285	9.38712188087333e-12	-0.163407071	0.035412941	-0.408199819	4.78169128299391e-08	-0.730906215	5.22724664768202e-29	-0.244819582	0.001478024	0.087208753	0.263889208	-0.427156085	9.50339771009318e-09	0.48565025	3.30970589204899e-11	-0.010272611	0.895493148	0.642597518	1.03454294955255e-20	-0.014985487	0.848034931	0.429335859	7.84113936651468e-09	0.374645674	6.59855581974075e-07	0.07950978	0.308542927	-0.524131254	4.26131855495887e-13	0.524131254	4.26131855495887e-13
ASAP1-IT1	pink	0.323482606	2.12669282118668e-05	0.571601344	8.77299465912842e-16	0.060805685	0.436435155	-0.185345316	0.016815608	0.038097777	0.626029149	-0.23047452	0.002814145	-0.368182868	1.05869311953571e-06	0.228981368	0.003002756	-0.137914201	0.076402761	-0.09881447	0.205292111	0.038319578	0.624018808	0.166808391	0.031713064	-0.048847119	0.531991572	-0.131989996	0.090047617	-0.263858032	0.000592634	0.263858032	0.000592634
ASAP2	red	-0.307767715	5.49061450802759e-05	-0.0654227	0.402344817	-0.310156848	4.76955058097861e-05	-0.510569169	2.10324603025768e-12	-0.018579131	0.812201387	0.088794202	0.255271984	-0.267435535	0.000495281	0.343901191	5.7189390345719e-06	-0.045264227	0.562535919	0.432686101	5.81949516599288e-09	-0.166179842	0.032370923	0.185919557	0.016473462	0.090351927	0.246996166	0.144368084	0.063491888	-0.367976475	1.07461769235483e-06	0.367976475	1.07461769235483e-06
ASAP3	blue	0.534378994	1.21572546949163e-13	0.206968362	0.007462146	0.235075032	0.002298469	0.788705407	1.75548256221547e-36	0.171712459	0.026959773	0.150460017	0.052999747	0.67017353	5.37500516695613e-23	-0.676514927	1.47906837925307e-23	-0.089262212	0.252765735	-0.568904225	1.2807552803705e-15	-0.160800354	0.038489813	-0.592599576	4.08215028649895e-17	-0.529584187	2.19776764817742e-13	-0.054162912	0.488261753	0.68089782	5.9487630838907e-24	-0.68089782	5.9487630838907e-24
ASB1	brown	-0.488003613	2.57537641898961e-11	-0.500270307	6.75022781352163e-12	-0.783677199	9.64743866978468e-36	-0.40624452	5.61720057604833e-08	0.136852344	0.078717355	0.753353308	1.15439390433635e-31	0.279437158	0.000266359	-0.274373992	0.000347228	0.190809593	0.013797173	0.744036839	1.5786736601121e-30	0.138529446	0.075087037	0.000508595	0.994811174	0.318597986	2.87219782550194e-05	0.041304836	0.597235708	0.044132875	0.572352062	-0.044132875	0.572352062
ASB13	brown	0.085077956	0.275780465	-0.056357278	0.470786812	-0.035782129	0.647179868	-0.059088134	0.449525833	0.125656801	0.106713743	0.00102391	0.989554015	-0.053640195	0.492474954	0.062707294	0.422198864	-0.141973054	0.068057398	0.010932083	0.888825998	0.067487999	0.387622414	-0.088031494	0.259392948	0.005257526	0.946400916	0.034468906	0.659302722	-0.022229688	0.776195483	0.022229688	0.776195483
ASB6	pink	0.343077705	6.04101329928855e-06	0.465103323	2.73287843311716e-10	0.408315131	4.73634109298443e-08	0.063433923	0.416831028	-0.008325788	0.915216161	-0.52944112	2.23662088122981e-13	-0.356772318	2.37983486129103e-06	0.377933168	5.16760404132168e-07	-0.107966991	0.166175757	-0.41133885	3.68436148278626e-08	-0.017417034	0.82375031	0.117638322	0.131182033	-0.182885252	0.018352264	0.085411483	0.273895633	-0.221904156	0.004061527	0.221904156	0.004061527
ASB8	brown	-0.29605207	0.000107627	-0.606972086	4.38240970764152e-18	-0.449392889	1.25236050763308e-09	0.049323074	0.527997576	0.227288847	0.003230311	0.631332145	7.6261254241976e-20	0.513383289	1.51891513236012e-12	-0.515107518	1.24245529491972e-12	0.15536391	0.04563521	0.352354295	3.22951703812764e-06	0.206740024	0.007529586	-0.112303005	0.149711654	0.238381852	0.001982513	-0.041452883	0.595921044	0.368575359	1.02902850168865e-06	-0.368575359	1.02902850168865e-06
ASB9	red	-0.16888293	0.02962182	-0.203334765	0.008601571	-0.255108463	0.000909686	-0.268247661	0.000475346	0.300837901	8.20385829849471e-05	0.11456832	0.141616011	-0.088765391	0.255426827	0.051786294	0.507572167	0.032192536	0.680526769	0.270367341	0.000426755	0.15140171	0.051513838	0.204381357	0.008258546	0.278523937	0.000279511	0.00502052	0.948813767	-0.113447716	0.14557809	0.113447716	0.14557809
ASCC1	red	-0.435548658	4.49905409123823e-09	-0.370118857	9.1987901012143e-07	-0.314670144	3.64361771133098e-05	-0.395330637	1.35442752555951e-07	-0.057803342	0.459460669	0.118857376	0.127206631	-0.147200516	0.05841938	0.263074693	0.00061618	0.076984696	0.324208001	0.459920805	4.55431521023929e-10	0.013051224	0.867456804	0.1636987	0.03508202	0.273667404	0.000360171	0.289302008	0.00015658	-0.225610542	0.003471212	0.225610542	0.003471212
ASCC2	blue	0.304314012	6.71559120530953e-05	0.031301623	0.688903227	0.539882244	6.09039597200929e-14	0.882701556	1.15172809734094e-55	-0.012815291	0.869831476	-0.13575943	0.081158343	0.505036016	3.95438806464678e-12	-0.499379674	7.45286188231777e-12	-0.174662682	0.024404784	-0.67627722	1.55326889740243e-23	-0.09021802	0.24770018	-0.463473178	3.21209362576065e-10	-0.409883135	4.1592198367704e-08	-0.093483494	0.230926883	0.589039649	6.97525403211451e-17	-0.589039649	6.97525403211451e-17
ASCC3	turquoise	-0.180420118	0.020012809	-0.004112158	0.958065496	0.378093968	5.10583460926055e-07	-0.017422587	0.823695028	-0.296491798	0.000104996	-0.460539831	4.2867147772101e-10	-0.273597898	0.000361468	0.427773381	9.00103380748052e-09	-0.11313099	0.14671303	-0.142874743	0.066308123	-0.101343775	0.193873818	0.253006195	0.001006152	0.102342662	0.189494095	-0.007512774	0.923468749	-0.233337132	0.002482237	0.233337132	0.002482237
ASCL1	salmon	-0.088280577	0.258042147	-0.186854018	0.015929633	-0.295252632	0.000112568	-0.12841268	0.099185869	0.073442797	0.347030484	0.189669399	0.014384615	0.077827424	0.318923814	-0.082270721	0.291991896	0.946800382	1.16453007068993e-82	0.199050665	0.010140835	0.294478947	0.000117552	0.133902674	0.085444596	0.191043639	0.01367922	0.087935861	0.259912865	-0.015449559	0.843388298	0.015449559	0.843388298
ASCL3	green	0.743195609	1.98810851088479e-30	0.37288356	7.51402233260042e-07	0.228530551	0.003061907	0.442320511	2.42416096278456e-09	0.247132751	0.001327522	-0.09127674	0.242171898	0.20351177	0.008542685	-0.33344015	1.13398396077313e-05	0.009329193	0.905043561	-0.52138191	5.92372207929036e-13	0.102302745	0.189667716	-0.316020275	3.35877971109543e-05	-0.295467925	0.000111217	-0.036454613	0.641007378	0.331135093	1.31424123480414e-05	-0.331135093	1.31424123480414e-05
ASF1A	turquoise	-0.302995356	7.24755563658077e-05	-0.030289432	0.698465975	0.007488809	0.923712133	-0.394906888	1.40062418924435e-07	-0.172154527	0.026562934	-0.227010221	0.003269229	-0.416132188	2.46160456861984e-08	0.551389085	1.37729412918118e-14	0.025133752	0.74788486	0.199326417	0.010034896	-0.241468005	0.001723823	0.114146871	0.143096371	-0.061183107	0.433588012	0.103631561	0.18395012	-0.381694265	3.89403084939163e-07	0.381694265	3.89403084939163e-07
ASF1B	turquoise	0.092083989	0.238014913	0.217768584	0.004825504	0.415635608	2.56738117717365e-08	-0.23896341	0.001931219	-0.135557097	0.081616857	-0.712070858	5.61084656860495e-27	-0.726544103	1.59812951910252e-28	0.728815919	8.95406122412819e-29	0.034623685	0.657869204	-0.187457245	0.01558694	0.049977357	0.522531957	0.336199765	9.48910051955149e-06	0.130665021	0.093350664	0.172917703	0.025889602	-0.538999604	6.81019339600711e-14	0.538999604	6.81019339600711e-14
ASGR2	green	0.755666681	5.9212362947931e-32	0.723477036	3.46170724692067e-28	0.452646998	9.1946353119135e-10	0.365608727	1.27443144798671e-06	-0.093330496	0.231694448	-0.383861177	3.30290595338501e-07	-0.060814674	0.43636722	-0.017387525	0.824044077	-0.015161328	0.84627366	-0.645124491	6.53355214864934e-21	-0.114552934	0.141669849	-0.166850086	0.03166983	-0.444871711	1.9135899474594e-09	0.023215659	0.766548459	0.078849065	0.312593131	-0.078849065	0.312593131
ASH2L	turquoise	0.207667423	0.007259004	0.171690251	0.026979841	0.043102923	0.581357908	-0.109987737	0.158342402	0.074780554	0.338294173	-0.117037571	0.133175897	-0.201395899	0.00927052	0.144245261	0.063719757	-0.003021286	0.969183393	-0.054049745	0.489172266	0.003776191	0.961488829	0.012582932	0.872171312	-0.019751842	0.800587872	0.1531347	0.04886962	-0.119151739	0.126260764	0.119151739	0.126260764
ASIP	red	0.047226272	0.54570574	-0.12308422	0.114139054	-0.017283766	0.825077197	-0.029276599	0.70808249	0.098318891	0.207584962	-0.004491978	0.954196248	-0.043189594	0.580597535	0.001617087	0.983503087	0.033243528	0.67069527	0.040824766	0.601507728	0.02251605	0.77339004	-0.096828753	0.214589983	0.063386992	0.417176514	0.042673256	0.585134208	-0.053889718	0.490461345	0.053889718	0.490461345
ASL	blue	0.11651538	0.134927832	-0.150444644	0.053024294	0.373143948	7.37149742196738e-07	0.665598766	1.33706070700254e-22	0.180741089	0.019789493	-0.063538145	0.416064389	0.427085811	9.56227138522216e-09	-0.414385271	2.85342620895107e-08	-0.142662663	0.066716222	-0.444340898	2.01043296343844e-09	0.088175671	0.258610471	-0.246032904	0.001397242	-0.089614932	0.250888143	-0.025939928	0.740083323	0.5049859	3.97685954199308e-12	-0.5049859	3.97685954199308e-12
ASMTL	brown	-0.194660501	0.011965436	-0.229130272	0.002983447	-0.591922934	4.52203263597127e-17	-0.19347735	0.012504045	0.120440242	0.1221842	0.632633786	6.07969869696066e-20	0.374724194	6.56034846206406e-07	-0.361199478	1.7444975959907e-06	0.048650971	0.533641959	0.452020712	9.76048565282163e-10	0.07342547	0.347144567	-0.026013371	0.7393739	0.162290164	0.036704848	-0.029838196	0.702744497	0.232093323	0.002621829	-0.232093323	0.002621829
ASNA1	turquoise	-0.124362343	0.110401113	-0.183101674	0.018212357	0.234122225	0.002397631	-0.025776335	0.741664335	-0.11113415	0.154023325	-0.285959939	0.00018787	-0.208938056	0.006902325	0.345128182	5.26910343443408e-06	-0.061115698	0.43409574	-0.056506505	0.469610993	-0.221185591	0.00418591	0.026396018	0.735681293	-0.012732732	0.870662711	0.135435249	0.081893983	-0.133291211	0.086895178	0.133291211	0.086895178
ASNS	turquoise	-0.181394167	0.019341762	-0.063861109	0.41369398	-0.191844553	0.013282232	-0.495553361	1.13676806381743e-11	0.152476464	0.049860354	-0.106149858	0.173463204	-0.428185157	8.68025148878662e-09	0.503969176	4.46046832074231e-12	0.215662504	0.005262083	0.283502769	0.000214489	-0.062357387	0.424797986	0.182661843	0.018497665	-0.016235507	0.835531208	0.149349231	0.054797904	-0.349882428	3.82344485713399e-06	0.349882428	3.82344485713399e-06
ASNSD1	red	-0.461138359	4.04247086799953e-10	-0.263258381	0.000610583	-0.27216977	0.000389096	-0.528402735	2.5393545669468e-13	-0.066920686	0.391633712	0.049366482	0.52763407	-0.301239651	8.01727510827033e-05	0.413720677	3.01769438243807e-08	0.026902185	0.730805988	0.482498356	4.61756603420849e-11	-0.139568979	0.072905658	0.192364407	0.013029991	0.151713331	0.051029801	0.06527981	0.403375547	-0.338270269	8.29234952542272e-06	0.338270269	8.29234952542272e-06
ASPA	brown	-0.339336611	7.73322195456263e-06	-0.499611978	7.26303540896934e-12	-0.759183529	2.11538080665891e-32	-0.130283717	0.094318862	0.292315816	0.000132599	0.889722324	9.82957140767251e-58	0.599772248	1.35921971410123e-17	-0.611462633	2.13185483450692e-18	0.307670683	5.52195858896471e-05	0.566263041	1.84898015609581e-15	0.187770983	0.015411259	-0.095221	0.22233551	0.230025698	0.00286968	-0.108405895	0.164450278	0.375304327	6.28453289834494e-07	-0.375304327	6.28453289834494e-07
ASPH	turquoise	-0.252944726	0.001009109	-0.044171319	0.572017185	-0.031396401	0.688010296	-0.3887519	2.26782821771232e-07	-0.098607747	0.20624631	-0.128612598	0.098656546	-0.375313095	6.28045051488536e-07	0.410033334	4.10762826096813e-08	-0.254491198	0.00093709	0.236158375	0.002190254	-0.305170161	6.39005029549385e-05	0.147020463	0.058731586	-0.029018397	0.710541503	-0.09187524	0.239085063	-0.398430606	1.05822263654897e-07	0.398430606	1.05822263654897e-07
ASPHD1	turquoise	-0.119512825	0.12510792	-0.189011661	0.014733336	-0.197121211	0.010910102	-0.407211466	5.18787550004543e-08	0.200493278	0.00959734	-0.077990871	0.317905452	-0.358222332	2.15076988290966e-06	0.303658676	6.9752123093617e-05	0.345008261	5.31154247280343e-06	0.297174776	0.000101029	0.132772671	0.088140693	0.214432025	0.005533212	0.289046916	0.000158785	0.259821278	0.000723501	-0.290541262	0.000146268	0.290541262	0.000146268
ASPM	turquoise	-0.183415658	0.018011026	0.228706614	0.003038682	0.39499947	1.39040386592903e-07	-0.378304605	5.02598727953201e-07	-0.365942917	1.24422478733637e-06	-0.725476497	2.09397956759239e-28	-0.80505734	4.91187309081987e-39	0.884498004	3.50605241219478e-56	-0.066123121	0.397315072	-0.05599493	0.473648604	-0.089583551	0.251054798	0.441591476	2.59273010406862e-09	0.103380725	0.185019612	0.140950002	0.07008746	-0.711856275	5.90504416341619e-27	0.711856275	5.90504416341619e-27
ASPN	red	-0.553526788	1.03834697437283e-14	-0.300613643	8.30977012340297e-05	-0.538394476	7.35086394331131e-14	-0.700456628	8.35356658654548e-26	-0.076689428	0.326072721	0.290955235	0.000142966	-0.261430413	0.000668437	0.248034395	0.001272755	0.143238152	0.065613565	0.749704202	3.26018702368518e-31	0.073671571	0.345526464	0.299434566	8.88800216322058e-05	0.461043421	4.08029404206719e-10	-0.122788367	0.115018206	-0.497060538	9.63213386330057e-12	0.497060538	9.63213386330057e-12
ASPSCR1	turquoise	-0.313879454	3.82082430405999e-05	-0.166167905	0.032383528	-0.034356944	0.660340461	-0.531239449	1.79336100926022e-13	0.041426773	0.596152809	-0.305323771	6.33323126734547e-05	-0.6384695	2.17182008558758e-20	0.655201231	1.00051360141505e-21	0.123576679	0.112687308	0.285954202	0.000187929	0.005359228	0.945365688	0.355013162	2.68893619220039e-06	0.22149769	0.004131471	0.184575758	0.017283811	-0.542260825	4.49988107809635e-14	0.542260825	4.49988107809635e-14
ASRGL1	salmon	-0.003692591	0.962340784	-0.153803629	0.047879621	-0.34707902	4.62230850654495e-06	-0.250732006	0.001121006	0.228489408	0.003067357	0.177615894	0.022058287	-0.068519268	0.380394483	0.002038669	0.979203131	0.584940941	1.28213746984217e-16	0.242245982	0.001663661	0.289567916	0.000154312	0.192726313	0.012856876	0.179682439	0.020534326	0.062821718	0.421350924	-0.118860769	0.127195698	0.118860769	0.127195698
ASS1	brown	0.093689713	0.229895146	0.061808507	0.428893694	-0.068409092	0.381162742	-0.113549605	0.145214408	0.079008793	0.311610829	0.027015577	0.729715287	-0.095743803	0.219795389	0.041198939	0.598176888	0.072645457	0.352304619	0.010223834	0.895986573	0.055242349	0.479622575	0.176751711	0.022723914	-0.038135163	0.625690094	-0.210856371	0.006393358	-0.084845392	0.277099906	0.084845392	0.277099906
ASTE1	turquoise	0.194456399	0.012056869	0.311343773	4.44534758255982e-05	0.212528682	0.005977249	-0.060537469	0.438464961	0.008976427	0.908618262	-0.336925648	9.05205412629014e-06	-0.321773751	2.36384650922742e-05	0.316382817	3.28594184532278e-05	-0.012763827	0.870349619	-0.197172615	0.010888959	-0.062499538	0.423740964	-0.038404832	0.623246824	-0.173040517	0.025782624	0.136775198	0.078887694	-0.196624033	0.011116468	0.196624033	0.011116468
ASTN1	brown	-0.11745245	0.131796467	-0.12900892	0.097613812	-0.667719533	8.7811229948251e-23	-0.265115488	0.000556565	0.146825773	0.059070715	0.65956451	4.34149741156291e-22	0.334232712	1.07760300107153e-05	-0.313506624	3.90716481123518e-05	0.290911001	0.000143316	0.450483502	1.1295647866169e-09	0.04237096	0.587797803	-0.124121565	0.11109786	0.015430458	0.84357945	0.139483893	0.073082251	0.101992505	0.191021096	-0.101992505	0.191021096
ASTN2	red	-0.529809183	2.13798969577477e-13	-0.472266145	1.33011771115471e-10	-0.440561787	2.85020705885847e-09	-0.523114182	4.81518746814819e-13	-0.014590884	0.851990103	0.271510385	0.0004025	-0.186003072	0.016424209	0.173561886	0.025332688	0.265244516	0.000552981	0.606946792	4.40009176218952e-18	0.043461116	0.578218447	0.285767514	0.000189838	0.347661002	4.4444400061642e-06	0.021230381	0.786008028	-0.248172662	0.001264542	0.248172662	0.001264542
ASUN	turquoise	-0.150483586	0.052962128	0.075075318	0.336388176	0.308287433	5.32555462623601e-05	-0.250192992	0.001149932	-0.201375861	0.009277667	-0.493862477	1.36764622260672e-11	-0.547396481	2.32187994914717e-14	0.637279445	2.68391251459527e-20	-0.126017074	0.10570487	-0.035416753	0.650543658	-0.256429184	0.000853505	0.210554416	0.006471185	-0.040170743	0.607349579	0.019338176	0.804679621	-0.459417151	4.78389200534449e-10	0.459417151	4.78389200534449e-10
ASXL1	turquoise	-0.17046549	0.028106594	0.035783381	0.647168348	-0.434757769	4.83174537643932e-09	-0.617221635	8.31858991273518e-19	-0.014734217	0.850553024	0.141951459	0.068099749	-0.315794532	3.40489822025268e-05	0.348036113	4.33326088285726e-06	0.042476975	0.586863046	0.487756081	2.64447383858104e-11	0.092849758	0.234117916	0.196122763	0.011328002	0.222761887	0.003917413	0.204529218	0.008211075	-0.437268916	3.84995712237802e-09	0.437268916	3.84995712237802e-09
ASXL2	pink	0.586618783	1.00037021923093e-16	0.765805672	2.9006320406296e-33	0.360887762	1.78333681531014e-06	0.183491622	0.017962607	-0.100572903	0.19730379	-0.415603006	2.5744765191468e-08	-0.150246048	0.053342271	0.202937574	0.008735019	-0.120922591	0.120684637	-0.512094794	1.7636687807171e-12	-0.110036299	0.15815762	-0.102145919	0.190350969	-0.341327111	6.78373263836379e-06	0.16580184	0.032772102	-0.106723297	0.171138365	0.106723297	0.171138365
ATAD2	turquoise	-0.208602226	0.006995046	0.11279865	0.147911115	0.20298501	0.008718986	-0.557756877	5.90173408167891e-15	-0.284457573	0.000203754	-0.583189272	1.65878734278855e-16	-0.853832272	2.29675731801977e-48	0.898139387	2.08596607539123e-60	-0.049108468	0.529796575	0.136450915	0.079606963	-0.16424837	0.034465398	0.451033795	1.07210442751435e-09	0.139305242	0.073454164	0.105078456	0.177869405	-0.758108718	2.9027987386115e-32	0.758108718	2.9027987386115e-32
ATAD2B	turquoise	0.057507683	0.461764013	0.392495317	1.69367435562261e-07	0.471721187	1.40584711912482e-10	0.209200258	0.006830694	-0.312701189	4.09999098864051e-05	-0.471561339	1.42884091473435e-10	-0.15961637	0.039959991	0.277595675	0.000293496	-0.235513715	0.002254078	-0.397117993	1.17514947795525e-07	-0.093827921	0.229205498	-0.045414056	0.561241996	-0.187319867	0.015664414	0.085002564	0.276207733	-0.086057635	0.270268963	0.086057635	0.270268963
ATAD5	turquoise	-0.10327859	0.185456392	0.159643831	0.039925364	0.336368862	9.38553981766618e-06	-0.342412273	6.31375813987712e-06	-0.234714091	0.002335587	-0.640625844	1.47636613686597e-20	-0.760609127	1.38673312247887e-32	0.758276451	2.76323208348299e-32	-0.028379889	0.716635173	-0.037273345	0.63352564	-0.128042663	0.100171486	0.333030966	1.16417329517302e-05	0.078881764	0.312391869	0.029196859	0.708841579	-0.60144831	1.04702832660967e-17	0.60144831	1.04702832660967e-17
ATAT1	green	0.511445902	1.90103290111258e-12	0.348351426	4.24185258112333e-06	0.007172625	0.926923935	0.099144012	0.203777579	0.130038239	0.094946381	-0.054191753	0.488029849	-0.00598452	0.939002862	-0.033121408	0.671834816	0.200648091	0.009540572	-0.227048611	0.003263841	-0.092622364	0.235270417	-0.277476774	0.000295333	-0.35286121	3.11907307733993e-06	0.387156742	2.56542174397567e-07	0.061224191	0.433278727	-0.061224191	0.433278727
ATF1	turquoise	-0.411561487	3.61649521125998e-08	-0.106865528	0.170565329	-0.052748679	0.499705083	-0.337455675	8.74504308102348e-06	-0.186280943	0.016261259	-0.1217123	0.118260391	-0.252468775	0.001032275	0.386023502	2.79917095953559e-07	-0.079204332	0.310411039	0.262341894	0.000638986	-0.009468494	0.903632496	0.282005454	0.000232388	0.218736054	0.004636065	-0.001640112	0.983268233	-0.302266404	7.55832299144669e-05	0.302266404	7.55832299144669e-05
ATF2	red	-0.504335827	4.27982532925354e-12	-0.152899475	0.049221768	-0.313106943	4.0017593251997e-05	-0.577470432	3.8049360795271e-16	-0.167525162	0.030976766	0.035979648	0.645364388	-0.335599054	9.86580955164081e-06	0.429134263	7.98227075347433e-09	0.070020538	0.370020244	0.525614608	3.56309399395948e-13	-0.09405616	0.228069798	0.229196591	0.002974883	0.168002865	0.030494165	0.107762654	0.166983657	-0.410311322	4.01376017068014e-08	0.410311322	4.01376017068014e-08
ATF3	red	-0.133906971	0.085434472	-0.230529185	0.002807448	-0.334040047	1.09105945718698e-05	-0.219203315	0.004546983	0.186218118	0.016297978	0.339808497	7.49736393878804e-06	0.110705696	0.155627008	-0.16838912	0.030108643	-0.014364689	0.854258966	0.316444915	3.27361596541227e-05	0.090043128	0.248621767	0.114024662	0.143527829	0.194257671	0.012146484	-0.217547198	0.004869817	0.096774346	0.214848901	-0.096774346	0.214848901
ATF4	brown	-0.057903585	0.45868117	-0.081106431	0.298897987	-0.500581942	6.51991004871001e-12	-0.273932742	0.000355259	0.254326273	0.00094454	0.468763956	1.89539612319134e-10	0.164408178	0.034287856	-0.135018234	0.082848154	0.153138124	0.048864508	0.381954799	3.81794434291158e-07	-0.068024903	0.383849083	-0.147185744	0.058444944	-0.089151448	0.25335735	-0.060582521	0.438123641	0.090050875	0.248580894	-0.090050875	0.248580894
ATF5	red	-0.391117747	1.88654598664951e-07	-0.178310176	0.021535763	-0.493346474	1.44674441844304e-11	-0.571648339	8.71508163068737e-16	0.022658261	0.7719979	0.219355777	0.004518251	-0.219084364	0.004569514	0.273829979	0.000357154	0.084582197	0.278598267	0.57833396	3.36011681325065e-16	0.027866393	0.721548815	0.206765689	0.007521979	0.292648601	0.000130173	0.131860727	0.090365713	-0.302186056	7.59333050811716e-05	0.302186056	7.59333050811716e-05
ATF6	blue	0.607827954	3.82337959168126e-18	0.691797789	5.75673048762154e-25	0.359895157	1.91257262613039e-06	0.465533919	2.61832788857274e-10	0.021411435	0.784227651	-0.225477919	0.003490923	0.214123241	0.005603182	-0.183704431	0.017827568	-0.077395755	0.321623508	-0.601253594	1.07934107002641e-17	-0.074705184	0.33878263	-0.244784225	0.001480441	-0.36140836	1.71892350242145e-06	0.06180633	0.42890999	0.203762938	0.008459739	-0.203762938	0.008459739
ATF7IP	black	0.094098359	0.227860256	0.23852415	0.001969849	0.484182541	3.86650133905244e-11	0.310465076	4.6832885215147e-05	-0.163085927	0.035780404	-0.443466064	2.18044817311254e-09	-0.110529045	0.156291849	0.14844386	0.056300556	-0.042039683	0.59072312	-0.445604645	1.78724273339752e-09	0.053929704	0.490139069	0.122121681	0.117018658	-0.093759297	0.229547745	-0.033798381	0.665527216	-0.019781667	0.800293069	0.019781667	0.800293069
ATF7IP2	pink	0.400247032	9.14672504884719e-08	0.42308213	1.35631774092349e-08	-0.053371273	0.494650021	-0.004459543	0.954526627	0.26001714	0.000716582	-0.013620909	0.861727828	-0.005166965	0.947322825	-0.04977299	0.524236063	-0.04891916	0.531386062	-0.179078768	0.020969799	0.327465509	1.65810151607333e-05	0.024442653	0.754593232	-0.051747513	0.507890524	-0.036705191	0.63871366	-0.026177859	0.737785829	0.026177859	0.737785829
ATG101	turquoise	-0.372810228	7.55463332934462e-07	-0.326693156	1.74056709535861e-05	-0.14321108	0.065665102	-0.469140474	1.82493457095135e-10	0.0883088	0.257889396	-0.13179298	0.090532779	-0.431139282	6.68110181306096e-09	0.454971206	7.3590211330969e-10	0.206096107	0.007722692	0.373995406	6.923241848275e-07	0.111379857	0.153109285	0.394253161	1.47486692398012e-07	0.384223822	3.2127679801081e-07	0.204581136	0.008194464	-0.451985494	9.79328477559571e-10	0.451985494	9.79328477559571e-10
ATG12	brown	-0.409826998	4.17866185955367e-08	-0.124190316	0.110898562	-0.228966466	0.003004695	-0.048396337	0.535788258	-0.202089573	0.009026081	0.287195379	0.000175681	0.252131211	0.001049	-0.135185175	0.082465112	-0.088588841	0.256377099	0.264781815	0.000565933	-0.063314118	0.417713312	0.038944168	0.618372629	0.074763455	0.33840495	-0.007210704	0.926537067	0.090339812	0.247059806	-0.090339812	0.247059806
ATG14	brown	-0.11030419	0.157141197	0.071597091	0.359315268	-0.234936346	0.002312667	-0.069500592	0.373593345	-0.050527539	0.517958354	0.29498015	0.0001143	0.16490447	0.033741417	-0.153693673	0.048041197	-0.110785609	0.155326948	0.167088568	0.031423503	-0.073930437	0.343829581	-0.1670767	0.031435723	-0.042249338	0.588871008	-0.066640211	0.393626045	0.043667211	0.576415675	-0.043667211	0.576415675
ATG16L1	pink	0.452378283	9.43342652170423e-10	0.770241708	7.38519484464181e-34	0.395459193	1.34070361916022e-07	0.27960817	0.000263961	-0.09326825	0.232007242	-0.377473065	5.34831684066097e-07	-0.079107829	0.311002783	0.08113054	0.298753892	-0.160790582	0.038501757	-0.527075807	2.98470206877457e-13	-0.128511222	0.098924679	-0.152563875	0.049727834	-0.409548297	4.27648291787935e-08	0.002946496	0.969945884	0.011855419	0.879504393	-0.011855419	0.879504393
ATG2A	pink	0.21934657	0.004519982	0.238617279	0.001961601	0.143312303	0.065472579	-0.018676763	0.811232917	0.076331501	0.328342396	-0.250256963	0.001146464	-0.244998464	0.001465852	0.147781896	0.057420601	-0.040779147	0.601914387	-0.144399243	0.063434185	0.202467821	0.008895211	0.244020028	0.001533565	0.121191039	0.119856269	-0.014936059	0.848530146	-0.137526711	0.07724094	0.137526711	0.07724094
ATG2B	turquoise	-0.114828817	0.140706853	0.138494667	0.07516092	0.218306792	0.004719279	-0.018766878	0.810339276	-0.195407063	0.011636161	-0.257403699	0.000814115	-0.194223987	0.012161732	0.273450513	0.000364233	-0.18426282	0.01747742	-0.098681956	0.205903404	-0.263310931	0.00060899	0.003664637	0.962625667	-0.174724427	0.024353612	0.004391037	0.955224443	-0.212746228	0.005924935	0.212746228	0.005924935
ATG3	turquoise	-0.275536157	0.000326873	0.120747509	0.121227287	0.248880596	0.001223243	-0.229822674	0.002895126	-0.27241702	0.000384177	-0.429536896	7.70279456082234e-09	-0.457454309	5.7901303672369e-10	0.577763676	3.64778974471561e-16	-0.115000374	0.140110536	-0.028398794	0.716454492	-0.090006375	0.248815733	0.262413847	0.000636712	0.08961609	0.250881992	0.043830699	0.574987463	-0.418744665	1.97061199089182e-08	0.418744665	1.97061199089182e-08
ATG4A	blue	0.382327459	3.71157878957854e-07	-0.008078558	0.917724779	0.157212645	0.043090242	0.622175827	3.64487357552252e-19	0.377566145	5.3112779685216e-07	0.121806798	0.117972855	0.576685679	4.25870261120121e-16	-0.561049589	3.78068193899608e-15	0.060848766	0.436109626	-0.43971831	3.07933850157849e-09	0.134992854	0.082906514	-0.265067397	0.000557906	-0.175732696	0.023530951	-0.05127496	0.511778154	0.52316172	4.78780725283593e-13	-0.52316172	4.78780725283593e-13
ATG4B	pink	0.453670766	8.33725676690402e-10	0.518410201	8.4289839246935e-13	0.179658705	0.020551298	0.16531702	0.033292816	0.042685766	0.585024098	-0.204310467	0.008281392	-0.072511897	0.353192963	0.016863199	0.829267819	-0.053505419	0.493564399	-0.322935037	2.20012483533588e-05	0.055216675	0.479827092	-0.121814075	0.117950736	-0.211565892	0.006213758	0.247305466	0.001316867	0.063449196	0.416718631	-0.063449196	0.416718631
ATG5	turquoise	-0.565955503	1.92933738378847e-15	-0.480258442	5.83846851441846e-11	-0.063342747	0.417502375	-0.284951444	0.0001984	-0.166422932	0.032115137	-0.053344347	0.494868085	-0.177662261	0.022023053	0.345313179	5.20426434262181e-06	0.044052828	0.573049635	0.35369945	2.94427736826082e-06	-0.221525238	0.004126697	0.157916579	0.04215297	0.186601166	0.01607522	0.12213902	0.11696629	-0.225992866	0.003414952	0.225992866	0.003414952
ATG7	blue	0.228237208	0.003100959	0.126249532	0.105057909	0.351933478	3.32401571335527e-06	0.334334686	1.0705444301467e-05	0.042731539	0.5846213	-0.224638919	0.00361797	0.13368467	0.085959529	-0.057519198	0.46167419	-0.173927665	0.025021057	-0.399843099	9.4488159080718e-08	0.043301066	0.579620263	-0.033897476	0.664605869	-0.083595593	0.284263518	-0.078951612	0.31196225	0.206416522	0.007626059	-0.206416522	0.007626059
ATG9A	blue	0.413076027	3.18569351614258e-08	0.226846889	0.003292239	0.202638332	0.008836766	0.356606102	2.40752798433521e-06	0.081644928	0.295690527	-0.036778756	0.638040919	0.175260996	0.023912794	-0.238807495	0.001944851	-0.165679149	0.032903219	-0.338665023	8.08104287301398e-06	-0.016084636	0.837038227	-0.209480203	0.006754947	-0.199505031	0.009966798	-0.020532911	0.792876847	0.28117504	0.000242904	-0.28117504	0.000242904
ATHL1	red	0.051086928	0.513329335	0.121474513	0.118986333	-0.218187952	0.004742552	-0.256911924	0.000833778	0.136225447	0.080110164	0.078800996	0.312889141	-0.157634611	0.042526332	0.031348888	0.688457875	0.107815271	0.166775343	0.16414931	0.034575842	0.461540696	3.88591090614657e-10	0.197777433	0.01064289	0.213674275	0.005706329	-0.06821452	0.382521803	-0.180519788	0.019943232	0.180519788	0.019943232
ATIC	turquoise	-0.293591239	0.000123523	-0.067412874	0.38815217	-0.140046036	0.071921936	-0.574397266	5.90497728287094e-16	-0.084598737	0.278503946	-0.169046292	0.029462253	-0.537094671	8.65730049908924e-14	0.594065318	3.26779841823456e-17	0.007394606	0.92466892	0.361341619	1.72705573240204e-06	0.014835502	0.849537816	0.315848751	3.39376747449138e-05	0.221584183	0.004116498	0.169069769	0.029439382	-0.565771304	1.97908828549851e-15	0.565771304	1.97908828549851e-15
ATM	turquoise	0.262061374	0.00064792	0.633670781	5.07149803893821e-20	0.012207919	0.875950001	-0.165202728	0.033416586	-0.066920245	0.391636836	-0.156642944	0.043861507	-0.205878807	0.007788844	0.218642155	0.004654154	-0.003111015	0.96826865	-0.115935742	0.136893106	0.088724978	0.255644134	0.070582366	0.366183052	-0.12914731	0.097251764	-0.046182414	0.554628971	-0.2098519	0.006655531	0.2098519	0.006655531
ATMIN	blue	0.153666215	0.048081616	0.161019805	0.038222381	0.534607734	1.1815889445902e-13	0.633544599	5.1848233840215e-20	-0.135117307	0.08262066	-0.268608864	0.00046672	0.268811458	0.000461945	-0.21138733	0.006258528	-0.310462384	4.68403562441607e-05	-0.54239938	4.42091666337322e-14	-0.144067635	0.064050484	-0.325694204	1.85297797312038e-05	-0.335729996	9.78250822182827e-06	-0.012214763	0.875881018	0.378319282	5.02046800261937e-07	-0.378319282	5.02046800261937e-07
ATN1	green	0.669781326	5.81547066438835e-23	0.601885524	9.77880603897912e-18	0.025495254	0.744383313	0.062736898	0.421979383	0.019068027	0.807354647	-0.048677811	0.533415973	-0.02991011	0.702062001	-0.041824915	0.592623155	0.004501705	0.954097175	-0.293076051	0.000127117	-0.087414676	0.262758875	-0.18378112	0.017779121	-0.314499923	3.68110125030251e-05	0.066869333	0.391998038	-0.016901258	0.828888395	0.016901258	0.828888395
ATOX1	blue	-0.125534056	0.107059185	-0.480269244	5.83189060365139e-11	-0.030369587	0.697706952	0.212807441	0.005910289	0.115475704	0.138468391	0.130888479	0.092786948	0.275560874	0.000326453	-0.249006543	0.001216027	0.144084395	0.064019219	0.029814968	0.702964995	0.20912549	0.006851052	0.134792847	0.083367566	0.295670877	0.000109957	-0.009033535	0.908039437	0.202653977	0.008831421	-0.202653977	0.008831421
ATP10A	brown	0.165448494	0.03315092	0.074017853	0.343257754	-0.637905675	2.40123944297605e-20	-0.144311325	0.063597107	0.167778909	0.030719615	0.718220457	1.27121928231552e-27	0.429513155	7.71900923708893e-09	-0.487896521	2.605052968154e-11	0.106359074	0.172612303	0.340423742	7.2000743688697e-06	0.011890878	0.879146739	-0.246026934	0.001397629	-0.074512501	0.340033403	-0.039357594	0.614647541	0.237719507	0.00204244	-0.237719507	0.00204244
ATP10B	blue	0.595039713	2.81671607249007e-17	0.401408474	8.32884884834979e-08	0.624756209	2.35771197943753e-19	0.85340333	2.86709901319234e-48	0.00453108	0.95379798	-0.273076028	0.000371346	0.375381522	6.2486777100876e-07	-0.429176274	7.95266025082638e-09	-0.233746087	0.002437834	-0.842787544	5.59730900307793e-46	-0.031863474	0.683616166	-0.362049896	1.64259102120198e-06	-0.46061513	4.25522012803146e-10	-0.112804935	0.147888389	0.521192111	6.05930241494394e-13	-0.521192111	6.05930241494394e-13
ATP10D	blue	-0.028241563	0.717957686	0.036915126	0.636794605	0.508760372	2.58860957509078e-12	0.47777783	7.55572243181178e-11	-0.215961376	0.00519805	-0.265511637	0.000545628	0.166691483	0.031834557	-0.132096364	0.089786545	-0.219309592	0.004526938	-0.400606823	8.88546506202709e-08	-0.075478169	0.333794358	-0.033716807	0.666286042	-0.125833255	0.106218678	-0.161998215	0.037049025	0.211336261	0.006271385	-0.211336261	0.006271385
ATP11A	turquoise	-0.035133424	0.653156973	0.05213525	0.504712171	0.117421918	0.131897607	-0.169673288	0.028856607	-0.110149841	0.157726221	-0.247947878	0.001277919	-0.328293681	1.57378172753375e-05	0.329564653	1.45221368302768e-05	-0.081107953	0.298888888	-0.005775536	0.941129018	-0.151247843	0.051754238	0.236299555	0.002176498	0.046906652	0.548430446	-0.034823324	0.656022044	-0.201743344	0.009147364	0.201743344	0.009147364
ATP11B	blue	0.247280506	0.001318402	0.306479223	5.92078014170045e-05	0.555392895	8.10079896553015e-15	0.558979243	5.00528073099823e-15	-0.10232992	0.189549506	-0.35251465	3.19418416584677e-06	0.14527804	0.061824376	-0.099643928	0.201495443	-0.211919249	0.006126003	-0.578092701	3.47900699757884e-16	-0.147599005	0.05773327	-0.333555037	1.12564167795029e-05	-0.437131091	3.89844170668096e-09	0.056513425	0.4695565	0.244127085	0.001526019	-0.244127085	0.001526019
ATP12A	blue	0.201253905	0.009321272	0.153358924	0.048535894	0.431786257	6.30673473036346e-09	0.33314409	1.15575194779971e-05	-0.142554978	0.066924219	-0.320922514	2.49107969722786e-05	-0.030566769	0.695841015	-0.000623205	0.993641915	-0.149271958	0.054924847	-0.385730789	2.86278150095894e-07	-0.151405336	0.051508183	-0.189715176	0.014360615	-0.202178854	0.008995038	-0.095290586	0.221996218	0.047258731	0.545429412	-0.047258731	0.545429412
ATP13A1	turquoise	0.013848714	0.859438937	-0.029130047	0.709477823	0.350695845	3.61740097547961e-06	0.043980186	0.573683015	0.026894376	0.730881118	-0.453414182	8.54458322831041e-10	-0.302968913	7.25861642457513e-05	0.330292041	1.38668867982418e-05	-0.046256611	0.553992388	-0.209365684	0.006785843	0.196810418	0.011038705	0.145835876	0.060820008	0.171836553	0.026847867	0.031014729	0.691608767	-0.189338106	0.014559349	0.189338106	0.014559349
ATP13A2	turquoise	-0.174533162	0.024512423	0.001551582	0.984171256	0.192958745	0.01274676	-0.254188369	0.00095081	-0.134325056	0.084453948	-0.397338713	1.15465758565872e-07	-0.502284883	5.38993904585336e-12	0.516886207	1.00868693055876e-12	-0.092226988	0.23728377	0.055086186	0.480867283	-0.097647971	0.210718287	0.195133242	0.011755994	0.052781732	0.499436034	0.088544991	0.256613497	-0.47232627	1.32200856712974e-10	0.47232627	1.32200856712974e-10
ATP13A3	turquoise	-0.432928668	5.69449032908531e-09	-0.219870863	0.004422382	-0.011119289	0.88693477	-0.602544751	8.8198236719166e-18	-0.176961086	0.022561078	-0.333148667	1.1554123892196e-05	-0.69394305	3.59124879437222e-25	0.720835195	6.68080976929916e-28	0.124380207	0.110349555	0.362227677	1.62201609297157e-06	-0.011939179	0.878659591	0.479920276	6.04807182504759e-11	0.371210685	8.49437274828749e-07	0.032419772	0.678396456	-0.632047907	6.7334916362481e-20	0.632047907	6.7334916362481e-20
ATP1A1	turquoise	-0.053632924	0.492533696	0.041868941	0.592233437	0.362071776	1.64004549945188e-06	-0.177863427	0.021870751	-0.097594674	0.21096864	-0.564952524	2.2158040954997e-15	-0.589439376	6.5701725509459e-17	0.577374057	3.85801081300763e-16	-0.020693911	0.791289853	-0.11452257	0.141776147	-0.025329804	0.745985236	0.230432877	0.002819257	0.077799066	0.319100714	0.277353284	0.000297253	-0.494824235	1.23126861079978e-11	0.494824235	1.23126861079978e-11
ATP1A2	brown	-0.186060375	0.016390489	-0.327442597	1.66049384813017e-05	-0.713378185	4.10553505148634e-27	-0.044117839	0.572483064	0.112471312	0.149098393	0.938343963	1.47390195110728e-77	0.68340197	3.51009240042517e-24	-0.692896563	4.52310926477986e-25	0.103193351	0.185821491	0.46607156	2.48180949066264e-10	0.059543633	0.446032816	-0.261790068	0.00065667	0.050650834	0.516936239	-0.15598696	0.044763852	0.462224659	3.63312365788115e-10	-0.462224659	3.63312365788115e-10
ATP1B1	blue	0.325844724	1.83561251904007e-05	0.24013478	0.00183155	0.459881061	4.57203697043763e-10	0.542157703	4.55954221395244e-14	0.138115137	0.075971018	-0.202031526	0.009046315	0.187141921	0.015765265	-0.245913381	0.001405017	-0.091556627	0.240724908	-0.531638176	1.70734889817102e-13	-0.162355444	0.036628261	-0.313283682	3.95966699074627e-05	-0.445105134	1.87244383802363e-09	-0.201858121	0.009107	0.342779462	6.16184490446028e-06	-0.342779462	6.16184490446028e-06
ATP1B2	brown	0.20085574	0.009464897	-0.077194176	0.322889249	-0.485261572	3.44908214969743e-11	0.003245337	0.966899366	0.49247021	1.59134602299534e-11	0.599511173	1.41541334137994e-17	0.444777352	1.9304694804945e-09	-0.499681156	7.20741903597442e-12	0.097092428	0.213338327	0.188256403	0.015142846	0.049732798	0.52457153	-0.219256538	0.004536935	-0.096971005	0.213914066	-0.010027896	0.897969059	0.326887282	1.71948304813327e-05	-0.326887282	1.71948304813327e-05
ATP1B3	turquoise	-0.002275906	0.976783671	0.301787537	7.76922183059981e-05	0.462665998	3.47853126028636e-10	-0.292238606	0.000133168	-0.361144519	1.75128641158942e-06	-0.713805384	3.70574696176143e-27	-0.799800038	3.45024129535228e-38	0.778452578	5.40351230382599e-35	-0.210974741	0.006363077	-0.142905516	0.066249078	-0.201839136	0.009113665	0.341346432	6.77508246512855e-06	-0.034713273	0.657040034	0.120357008	0.122444417	-0.661405096	3.04000698493169e-22	0.661405096	3.04000698493169e-22
ATP2A1	brown	0.197236415	0.010862768	0.16355434	0.035245502	0.064153787	0.411552705	0.075779643	0.331861658	-0.040232747	0.606794671	-0.05928007	0.448052093	0.023606643	0.762732767	0.00417341	0.957441455	-0.072601052	0.352599817	-0.163060109	0.035810086	-0.095709527	0.21996129	-0.093769063	0.22949902	-0.119230267	0.126009353	0.04638011	0.552933594	0.055459752	0.477892665	-0.055459752	0.477892665
ATP2A2	black	0.275406936	0.00032908	0.396372616	1.24695944067976e-07	0.323225983	2.16081482367914e-05	0.193703077	0.012399675	-0.273371551	0.000365722	-0.196594607	0.011128789	-0.022417684	0.774353388	0.031450199	0.687503643	-0.195423358	0.011629063	-0.342150996	6.42400802230847e-06	-0.165125298	0.033500659	-0.171864447	0.026822767	-0.227837645	0.003154876	-0.266327563	0.000523725	-0.029593779	0.705065923	0.029593779	0.705065923
ATP2A3	brown	-0.156117291	0.04458335	-0.32449399	1.99709943873683e-05	-0.610462802	2.50534675205682e-18	-0.158897575	0.04087535	0.427296846	9.38652121152076e-09	0.60296279	8.26000940616612e-18	0.3712648	8.46083328842994e-07	-0.430418729	7.12324465917923e-09	0.437748965	3.68558176291505e-09	0.393859132	1.52142206734547e-07	0.650407543	2.46455553165694e-21	0.090940976	0.243915754	0.350146324	3.75540670574199e-06	-0.059512759	0.446269096	0.319858962	2.65912455049527e-05	-0.319858962	2.65912455049527e-05
ATP2B1	turquoise	-0.311006977	4.53517284211413e-05	-0.081149188	0.298642471	-0.02183394	0.780077338	-0.514091321	1.3988259488593e-12	-0.170441931	0.028128657	-0.217683245	0.004842543	-0.552559397	1.1802392268386e-14	0.57448253	5.83377111200063e-16	-0.037388507	0.632476215	0.282129123	0.000230859	-0.087938027	0.259901083	0.287999668	0.000168146	0.158287564	0.041665928	-0.119830893	0.124099171	-0.458744587	5.10797185477081e-10	0.458744587	5.10797185477081e-10
ATP2B4	brown	0.020145187	0.796702151	0.123055297	0.114224771	-0.493890089	1.36353393813561e-11	-0.197514297	0.010749338	-0.027532668	0.724748353	0.599292861	1.46414105243565e-17	0.329575492	1.4512161440545e-05	-0.34176161	6.59170766715251e-06	-0.041895467	0.591998687	0.315528406	3.46003204890194e-05	-0.092315698	0.236830987	-0.117666514	0.131089034	-0.078051701	0.317526991	-0.095975086	0.21867827	0.161440579	0.037713987	-0.161440579	0.037713987
ATP2C1	turquoise	-0.208607873	0.006993478	0.185266466	0.016863068	0.13244519	0.088934612	-0.491302622	1.80596858909457e-11	-0.304762106	6.54331739080605e-05	-0.497765907	8.91104856585911e-12	-0.69778209	1.52755570573605e-25	0.753896288	9.87619351043349e-32	0.122620561	0.115519194	0.14531785	0.061752251	-0.073087834	0.349372265	0.431043458	6.7383383233214e-09	0.215229772	0.005356046	0.165329695	0.033279113	-0.702812122	4.88199845341379e-26	0.702812122	4.88199845341379e-26
ATP2C2	turquoise	0.18650299	0.016132058	0.32974372	1.4358166529643e-05	0.473958501	1.11928108661536e-10	-0.000843495	0.99139454	-0.108102068	0.165643292	-0.579355033	2.89938132803284e-16	-0.489048006	2.3026308521708e-11	0.433084423	5.61559184915968e-09	-0.105000706	0.178192337	-0.334307658	1.07241095550445e-05	-0.112302641	0.149712981	0.047851557	0.540394608	-0.207095299	0.007424888	0.034019041	0.66347628	-0.294945631	0.000114522	0.294945631	0.000114522
ATP4A	purple	0.1831735	0.018166129	-0.07870985	0.313450929	-0.330037038	1.40933520598333e-05	-0.06974836	0.371888033	0.950753056	2.43893601181744e-85	0.265402208	0.000548629	0.180245071	0.020135515	-0.230472244	0.002814425	0.102534545	0.1886611	0.106720457	0.171149824	0.241392137	0.001729795	-0.06602968	0.397983889	0.047413031	0.544116737	0.01042372	0.893964799	0.187462819	0.015583804	-0.187462819	0.015583804
ATP4B	purple	0.112428771	0.149253219	-0.104030902	0.182256817	-0.356581786	2.41160483443641e-06	-0.108995088	0.162155034	0.940960052	4.69112548643812e-79	0.282095716	0.000231271	0.165553826	0.033037608	-0.217447254	0.004889941	0.100214254	0.198914503	0.154374153	0.047048509	0.266310845	0.000524166	-0.017233051	0.825582269	0.092364921	0.236580016	-0.009809325	0.900181295	0.163035785	0.035838069	-0.163035785	0.035838069
ATP5A1	brown	-0.103886221	0.18286897	-0.235283514	0.002277274	-0.344087328	5.64842992747906e-06	0.123335503	0.11339647	0.223996115	0.00371811	0.481435523	5.16237563483224e-11	0.526817038	3.08000227850194e-13	-0.40948548	4.29883295226108e-08	0.128554009	0.09881144	0.161746778	0.037347621	0.054548549	0.485165829	-0.293997298	0.000120757	-0.037069917	0.635381179	0.043498285	0.577893127	0.393395862	1.57795978533304e-07	-0.393395862	1.57795978533304e-07
ATP5B	blue	0.032425332	0.678344369	-0.081035743	0.299320729	0.077332126	0.322022694	0.096396402	0.216653671	0.039028508	0.617611901	0.013085358	0.867113348	0.10509026	0.177820414	0.006999987	0.928678098	-0.080436433	0.302920712	-0.087656877	0.261433661	-0.179469448	0.020687072	-0.184302491	0.017452772	-0.186796625	0.015962578	-0.116921086	0.13356518	0.117372634	0.132060991	-0.117372634	0.132060991
ATP5C1	pink	0.209740063	0.006685305	0.30898715	5.11067649206715e-05	-0.012795781	0.870027898	0.034271689	0.661131093	0.084633454	0.278306033	0.064297456	0.410503988	0.105968333	0.174203992	-0.044460261	0.569503233	-0.021080968	0.787478111	-0.117979762	0.130059079	-0.110227067	0.157433309	-0.191061732	0.013670138	-0.248018395	0.001273709	-0.016896154	0.828939277	0.046325692	0.553400011	-0.046325692	0.553400011
ATP5D	blue	0.236162141	0.002189886	-0.070080561	0.369609121	-0.001287321	0.986866899	0.463460177	3.21622408841547e-10	0.110999923	0.154524385	0.339420786	7.69064123094655e-06	0.55072452	1.50310331979876e-14	-0.569466124	1.18401370249866e-15	-0.028129567	0.719029061	-0.215191408	0.005364449	-0.088016965	0.259471893	-0.426455921	1.01058910303117e-08	-0.28304354	0.000219838	-0.213757919	0.005686985	0.560735807	3.94542171555166e-15	-0.560735807	3.94542171555166e-15
ATP5E	turquoise	-0.078574314	0.314287526	0.075893005	0.331136775	-0.220206778	0.004360849	-0.209486799	0.006753171	0.019916368	0.798961976	0.106720949	0.171147837	-0.039404634	0.614224326	0.096382668	0.21671946	0.120414402	0.12226494	0.208105485	0.007134226	0.082617678	0.289954603	0.078804558	0.312867202	0.142072606	0.067862441	0.033301628	0.670153385	-0.1871	0.015789106	0.1871	0.015789106
ATP5F1	blue	-0.006130602	0.937516903	-0.126374251	0.104712085	0.082764012	0.289098192	0.308656347	5.21122859791491e-05	0.124943156	0.10873447	0.066466121	0.394865741	0.335717186	9.79062807116112e-06	-0.183879065	0.017717412	0.011995582	0.878090786	-0.17042881	0.02814095	-0.068026606	0.383837147	-0.32734412	1.67081340889248e-05	-0.240599059	0.001793359	0.134516709	0.084007495	0.304520368	6.6357343022861e-05	-0.304520368	6.6357343022861e-05
ATP5G1	green	0.163766231	0.035005764	0.109799515	0.159060119	0.079358803	0.309465376	0.025697094	0.742430538	0.06826644	0.382158863	-0.069073994	0.376540705	-0.020006888	0.798067796	0.103626004	0.183973766	-0.028726876	0.713321419	-0.135536731	0.081663123	-0.168094895	0.030401931	-0.067611372	0.386753379	-0.253829836	0.000967292	0.049131281	0.529605188	-0.020109489	0.797054601	0.020109489	0.797054601
ATP5G3	red	-0.414567235	2.80997080104644e-08	-0.374218649	6.81009197751339e-07	-0.15749804	0.042708164	-0.305947357	6.10740175825502e-05	-0.038044583	0.626511689	0.05915291	0.449028155	-0.142772558	0.066504499	0.269932221	0.000436338	0.032546561	0.677208931	0.336974225	9.02349763163513e-06	-0.140941297	0.070104942	0.109498443	0.160213224	0.08982791	0.249759099	0.027485943	0.7251967	-0.171697473	0.026973313	0.171697473	0.026973313
ATP5H	blue	0.210277189	0.006543381	0.012734858	0.870641303	0.202026591	0.009048038	0.395822694	1.30261572409837e-07	0.042213326	0.589188953	0.045994967	0.556238787	0.323797847	2.08547224760781e-05	-0.250986533	0.001107579	-0.107227731	0.169112473	-0.313763163	3.84756066048412e-05	-0.175756912	0.023511491	-0.22215912	0.004018198	-0.275350202	0.000330054	-0.126481802	0.104414585	0.390763383	1.93946231615636e-07	-0.390763383	1.93946231615636e-07
ATP5I	blue	0.557699349	5.94757346018511e-15	0.431488057	6.47670360225965e-09	0.132726057	0.088253354	0.530953002	1.85774065012033e-13	0.141548818	0.068893326	0.109940983	0.158520453	0.473656711	1.15434299865017e-10	-0.469132073	1.8264788242967e-10	-0.050463015	0.518493669	-0.472265451	1.33021162466336e-10	-0.035174775	0.652775299	-0.411890329	3.51844714530957e-08	-0.412511589	3.3401388968738e-08	0.00667943	0.93193616	0.449314962	1.26161170223849e-09	-0.449314962	1.26161170223849e-09
ATP5J	brown	0.061212878	0.433363878	-0.019927555	0.798851457	-0.389657042	2.11397083564211e-07	0.124193104	0.110890487	0.152797592	0.049374948	0.561631334	3.49282404898807e-15	0.578215811	3.41783518161309e-16	-0.487644904	2.67609003691935e-11	0.080436865	0.302918103	0.121761091	0.118111863	-0.053044494	0.497299876	-0.302706093	7.36941307020885e-05	-0.132893592	0.087848977	-0.09970525	0.201216783	0.384334601	3.18570539721698e-07	-0.384334601	3.18570539721698e-07
ATP5L	brown	0.286618254	0.00018128	0.122847569	0.11484186	-0.231442343	0.002697688	0.28422704	0.000206299	0.243619513	0.001562097	0.43551255	4.51374984047274e-09	0.559548848	4.63432430864273e-15	-0.526000056	3.4007192338996e-13	0.104410861	0.180656354	-0.097964057	0.209237909	0.034233636	0.661484106	-0.314319911	3.72113491437153e-05	-0.208707452	0.006965875	-0.157649448	0.042506617	0.428543361	8.41018379558102e-09	-0.428543361	8.41018379558102e-09
ATP5O	blue	0.471016204	1.51002790421245e-10	0.269423569	0.000447792	0.022743384	0.771164957	0.519677614	7.25482104497562e-13	0.179098115	0.02095572	0.257985031	0.00079142	0.60764381	3.93743777511405e-18	-0.539280225	6.57280249329029e-14	-0.057515125	0.461705955	-0.371190812	8.50672122872352e-07	-0.145882371	0.060736903	-0.499877267	7.05199307454797e-12	-0.459611643	4.69394220677128e-10	-0.096226294	0.2174695	0.574794405	5.58038815065041e-16	-0.574794405	5.58038815065041e-16
ATP5S	blue	0.003110951	0.968269303	-0.017525718	0.822668559	0.40475518	6.34587843998179e-08	0.317477969	3.07484072187265e-05	-0.170573492	0.028005646	-0.296346377	0.00010586	0.000970536	0.990098507	0.089871415	0.249528906	-0.066411915	0.395252216	-0.329227404	1.48357667721806e-05	-0.279876386	0.000260241	-0.222064388	0.004034248	-0.282564418	0.00022555	-0.052351765	0.502941887	0.074374917	0.340928303	-0.074374917	0.340928303
ATP5SL	brown	0.190193857	0.014111747	0.204458139	0.008233865	-0.265075548	0.000557678	-0.086162471	0.269683637	0.07093116	0.363813273	0.276174243	0.000316174	0.144784161	0.062724905	-0.149309905	0.054862479	0.055636247	0.476490755	0.092922737	0.23374888	-0.007542475	0.923167111	-0.094697946	0.22489763	-0.060984859	0.435082197	-0.075087099	0.336312141	0.075090471	0.336290377	-0.075090471	0.336290377
ATP6AP1	blue	0.01251286	0.872877159	-0.3203445	2.58112449099592e-05	0.235753534	0.00223014	0.467771331	2.09401096553342e-10	0.170252159	0.028306908	-0.04280584	0.583967737	0.304629759	6.59376317957316e-05	-0.300237251	8.49041437868946e-05	0.055128008	0.480533768	-0.257061993	0.000827732	0.185709553	0.016597877	-0.091678396	0.240097261	0.086960559	0.265255972	0.110557856	0.156183272	0.322599725	2.24626560292233e-05	-0.322599725	2.24626560292233e-05
ATP6AP2	red	-0.16677453	0.031748212	-0.132769426	0.088148533	-0.007501252	0.923585765	0.072598038	0.352619859	-0.233675555	0.00244544	0.073180314	0.348761199	0.164649375	0.034021359	-0.13310033	0.087352021	0.028621564	0.714326592	0.069524551	0.373428234	0.061057139	0.434537084	0.07885081	0.312582388	0.231499661	0.002690929	-0.122438509	0.116064638	0.020258922	0.795579535	-0.020258922	0.795579535
ATP6V0A2	turquoise	-0.069814446	0.371433995	0.190370186	0.014021027	0.333187539	1.15253272208499e-05	-0.255268615	0.000902697	-0.17454915	0.024499114	-0.584611481	1.34593532447589e-16	-0.653691683	1.33130053023363e-21	0.666738731	1.06704914783088e-22	-0.128923107	0.097838845	-0.093224652	0.232226504	-0.107761485	0.166988288	0.280165284	0.000256287	0.020950959	0.788757879	0.106827541	0.170718234	-0.48287294	4.43917755654059e-11	0.48287294	4.43917755654059e-11
ATP6V0A4	blue	0.296095861	0.000107362	0.109005981	0.162112826	0.482288029	4.72075592398158e-11	0.760822586	1.30143437507132e-32	-0.050424868	0.518810289	-0.160267129	0.039146193	0.418865231	1.95039381770057e-08	-0.403480085	7.04106427159573e-08	-0.082400582	0.291228252	-0.617303858	8.20641756514633e-19	-0.13840949	0.075342118	-0.390486174	1.98184507590027e-07	-0.395917292	1.29287514302794e-07	-0.005878906	0.940077308	0.447091724	1.5551698895926e-09	-0.447091724	1.5551698895926e-09
ATP6V0B	turquoise	-0.160500877	0.038857307	-0.195108696	0.011766789	0.118536875	0.128242692	-0.329502655	1.45793184956527e-05	0.111948346	0.151010166	-0.398982257	1.01248653063035e-07	-0.547962128	2.15719346984439e-14	0.548819836	1.92897508582892e-14	0.132006014	0.090008264	0.096632947	0.215522853	0.203596034	0.008514778	0.509619489	2.34585944792071e-12	0.389745574	2.09947046982485e-07	0.198491224	0.010358799	-0.495916906	1.09231818463224e-11	0.495916906	1.09231818463224e-11
ATP6V0C	blue	0.318241716	2.93525141845064e-05	0.005526431	0.943663914	0.560358905	4.15257163116566e-15	0.734675082	1.95543810431758e-29	0.006316597	0.935625261	-0.272166414	0.000389163	0.279222826	0.000269394	-0.312187658	4.22756670965902e-05	-0.05119112	0.512469497	-0.632387838	6.34621686576667e-20	0.051483588	0.510059903	-0.213071186	0.005847553	-0.160931316	0.038330028	-0.028844019	0.712203897	0.422965156	1.37014620750152e-08	-0.422965156	1.37014620750152e-08
ATP6V0D1	brown	-0.258591387	0.000768369	-0.507451708	3.00593134334212e-12	0.019136037	0.806680999	0.25720631	0.000821955	0.055898087	0.474415062	0.183455823	0.017985411	0.333860336	1.10375435351535e-05	-0.311821922	4.32069082852858e-05	-0.05767573	0.460454055	0.041476439	0.595711987	0.106112849	0.173614044	-0.037707932	0.629569265	0.216489379	0.005086628	-0.035804335	0.646975655	0.309266874	5.02707495689423e-05	-0.309266874	5.02707495689423e-05
ATP6V0E1	blue	0.334405367	1.0656775934021e-05	0.170918498	0.02768524	0.372794378	7.56343849962677e-07	0.60756897	3.9847386837579e-18	0.029536782	0.705607662	-0.134613199	0.08378344	0.362433203	1.59853602431475e-06	-0.30730463	5.64172238257419e-05	-0.113618301	0.144969592	-0.511376701	1.9162812981075e-12	-0.08818987	0.258533502	-0.29961424	8.79752061037082e-05	-0.303478807	7.04809860939369e-05	-0.01275093	0.870479477	0.381345729	3.99808713578903e-07	-0.381345729	3.99808713578903e-07
ATP6V0E2	brown	-0.069409782	0.374219564	-0.128617942	0.098642427	-0.633357434	5.35749941621814e-20	-0.304195031	6.76204384595092e-05	0.264572232	0.000571891	0.581390179	2.15763885166091e-16	0.231732487	0.002663635	-0.220812006	0.004251921	0.207530754	0.007298328	0.428144785	8.71120850257657e-09	0.10058092	0.197267892	-0.112968599	0.147297528	0.06059203	0.438051625	0.107723041	0.167140617	0.112941664	0.147394644	-0.112941664	0.147394644
ATP6V1A	turquoise	0.260051817	0.000715364	0.40827205	4.75323534848605e-08	0.681133589	5.66178106298888e-24	0.357947555	2.19250019917173e-06	-0.223488448	0.003798955	-0.668269334	7.86985317598455e-23	-0.229235674	0.002969847	0.301191348	8.03949621954675e-05	-0.175048072	0.024086895	-0.600316827	1.24893331430155e-17	-0.168018281	0.030478699	-0.027529974	0.724774198	-0.257260333	0.000819803	0.152806177	0.049362025	-0.054956795	0.481899912	0.054956795	0.481899912
ATP6V1B2	blue	0.019936884	0.798759294	-0.089404929	0.252004861	0.293375673	0.000125015	0.290153933	0.000149421	-0.075874442	0.331255402	-0.197972717	0.010564492	0.074662016	0.339062596	-0.067329432	0.388741084	-0.044313953	0.570775542	-0.233089204	0.002509512	0.116523207	0.134901442	0.032022872	0.682119001	0.126865727	0.103358017	0.157610265	0.042558698	0.157748993	0.042374543	-0.157748993	0.042374543
ATP6V1C1	turquoise	-0.369025596	9.95975581480685e-07	-0.136411651	0.079694409	0.051225472	0.512186178	-0.621831662	3.86174937538737e-19	-0.232634589	0.002560231	-0.406927381	5.31062698384342e-08	-0.765283696	3.40046828905211e-33	0.804592134	5.85055292202089e-39	-0.044742035	0.567056687	0.319556384	2.70885013906998e-05	-0.150819917	0.05242772	0.456846546	6.14119375718069e-10	0.260723045	0.000692149	0.111425668	0.152939321	-0.71927958	9.80465982933133e-28	0.71927958	9.80465982933133e-28
ATP6V1D	blue	0.409725054	4.21419095440757e-08	0.033109453	0.671946416	0.448024672	1.42473018460127e-09	0.864100616	9.09346508145182e-51	-0.007032165	0.928351117	-0.023378666	0.764956949	0.58075821	2.36550159202212e-16	-0.600068279	1.29813818639997e-17	-0.084392197	0.279683318	-0.622153076	3.65883472613859e-19	-0.11123208	0.153658531	-0.508265646	2.73929298798232e-12	-0.389216578	2.18754942129876e-07	-0.115418612	0.138664849	0.642203037	1.11106446800262e-20	-0.642203037	1.11106446800262e-20
ATP6V1E1	blue	0.100822174	0.196189883	-0.24327735	0.001586854	0.084159292	0.28101727	0.364275054	1.40208382108742e-06	0.007943263	0.919097948	0.173457421	0.025422297	0.351926617	3.32557795519707e-06	-0.360281127	1.86129475727935e-06	-0.028196505	0.718388648	-0.15636025	0.044248486	-0.072966901	0.350172359	-0.234961688	0.002310067	-0.151323116	0.051636516	-0.108412537	0.16442427	0.340472928	7.17679616834569e-06	-0.340472928	7.17679616834569e-06
ATP6V1G1	black	0.387819915	2.43742231655969e-07	0.441703674	2.5660704744657e-09	0.593038172	3.81965836938862e-17	0.451484591	1.02714701160131e-09	-0.02577843	0.741644086	-0.507393453	3.02595292855996e-12	-0.071454777	0.360273602	0.070681632	0.365507652	-0.17232067	0.026415087	-0.62312169	3.10839504406369e-19	-0.096158845	0.217793585	-0.030280099	0.698554377	-0.331970848	1.24596283418699e-05	0.047556303	0.542899288	0.068481621	0.380656892	-0.068481621	0.380656892
ATP6V1H	brown	-0.157787472	0.042323582	-0.346800615	4.70976571788477e-06	-0.224949397	0.003570477	0.067684488	0.386238909	0.056248344	0.47164617	0.365308548	1.30215855420829e-06	0.338421334	8.21087583590192e-06	-0.270250658	0.000429305	0.057049596	0.465345348	0.163815529	0.034950186	-0.093789323	0.229397954	-0.072390926	0.353998788	-0.007191075	0.926736489	-0.063341217	0.41751365	0.195007207	0.011811515	-0.195007207	0.011811515
ATP7A	blue	0.318595836	2.87257451697468e-05	0.468958658	1.85863719430376e-10	0.374214024	6.81241812445785e-07	0.481273611	5.25065949643373e-11	-0.18252167	0.018589403	-0.158272949	0.041685026	0.251570287	0.001077341	-0.175012137	0.024116384	-0.247479329	0.001306221	-0.506630106	3.30058754052266e-12	-0.339303801	7.74987979687451e-06	-0.418203647	2.06384555503686e-08	-0.550628625	1.52215798433977e-14	-0.108065174	0.165788599	0.248193026	0.001263336	-0.248193026	0.001263336
ATP8A1	brown	-0.033039779	0.672596947	-0.241424285	0.001727262	-0.461909679	3.74749699273549e-10	0.144159849	0.063878613	0.495280938	1.17122203836539e-11	0.616580114	9.24682760909046e-19	0.638494647	2.16210431428459e-20	-0.63820466	2.27677632032918e-20	0.180912689	0.01967099	0.161188936	0.038017341	0.490896061	1.88709529493415e-11	-0.10101311	0.195339752	0.241412482	0.001728192	-0.160198954	0.039230788	0.46171278	3.82075392687046e-10	-0.46171278	3.82075392687046e-10
ATP8A2	red	0.056857214	0.466853942	0.015668334	0.841199636	-0.25006467	0.001156918	-0.265738592	0.000539452	0.183801492	0.01776627	-0.019423287	0.803837315	-0.172502487	0.0262541	0.189681111	0.014378472	0.371691246	8.20091657770255e-07	0.189348828	0.014553665	0.060182327	0.441160866	0.088410146	0.257341393	0.106068222	0.173796064	0.720092419	8.02637837478055e-28	-0.151606993	0.051194548	0.151606993	0.051194548
ATP8B1	pink	0.738653107	6.80058311180053e-30	0.884451604	3.61632491394896e-56	0.229026489	0.002996893	0.183576979	0.017908337	0.145530474	0.061368203	-0.255231684	0.000904304	-0.093347259	0.231610267	-0.0085284	0.913160904	-0.090763962	0.244838621	-0.491091694	1.84762618230288e-11	0.012974755	0.868226339	-0.123252832	0.113640361	-0.377254838	5.43612457993299e-07	-0.023778262	0.761059698	0.012547273	0.872530497	-0.012547273	0.872530497
ATP8B4	brown	-0.36687969	1.16314677622069e-06	-0.424241709	1.22630600283838e-08	-0.541110456	5.21076602577226e-14	-0.349749161	3.85824698252955e-06	0.0647517	0.4071986	0.454759516	7.5103290340254e-10	0.113179402	0.146539117	-0.16120666	0.037995908	0.0716517	0.358947954	0.546750386	2.52499891908111e-14	0.255765243	0.000881336	0.225894381	0.003429365	0.535653306	1.03707121155853e-13	-0.024312861	0.755855161	-0.028206662	0.718291497	0.028206662	0.718291497
ATP9A	pink	0.299780579	8.71452386790815e-05	0.420469397	1.69966398020298e-08	-0.122295439	0.116494692	-0.002173481	0.97782823	0.016796023	0.829937626	0.14706737	0.058650119	0.085622787	0.272706037	-0.114831475	0.1406976	0.027296296	0.727017422	-0.059641054	0.445287737	-0.146756897	0.059191074	-0.304539844	6.62824352013282e-05	-0.325528215	1.87230776980384e-05	-0.017106046	0.826847438	0.060679892	0.437386466	-0.060679892	0.437386466
ATP9B	tan	-0.045988326	0.556295858	-0.271904447	0.000394439	-0.245329781	0.00144355	0.355980481	2.51453542689218e-06	0.259880543	0.000721401	0.493827997	1.37279806196023e-11	0.685483347	2.25496938979999e-24	-0.653605471	1.35313028276104e-21	0.298498191	9.37381501788104e-05	0.026972702	0.730127627	0.201996333	0.009058602	-0.300521461	8.35367582659908e-05	0.058138623	0.456856377	0.069507367	0.37354665	0.552553017	1.18123505724261e-14	-0.552553017	1.18123505724261e-14
ATPIF1	blue	0.2328073	0.002540854	0.138277493	0.075623614	0.090317923	0.247174811	0.349463677	3.93381559934994e-06	0.17338665	0.025483158	0.073416635	0.347202742	0.34539682	5.17519881636481e-06	-0.280930525	0.000246084	-0.035641961	0.64846947	-0.271658767	0.000399447	-0.078832045	0.312697916	-0.165868274	0.032701291	-0.24647903	0.001368568	-0.019632673	0.801766079	0.284844417	0.000199549	-0.284844417	0.000199549
ATR	turquoise	-0.100545034	0.197428611	0.340560642	7.13546027124575e-06	0.242466023	0.001646995	-0.433359582	5.47877609132251e-09	-0.317925604	2.99228710468767e-05	-0.560974563	3.81945024208466e-15	-0.72458852	2.61918553458172e-28	0.778358458	5.57145775921994e-35	-0.063341356	0.417512627	-0.006224697	0.936559877	-0.010776021	0.890403068	0.403047424	7.29313752633843e-08	0.083976734	0.28206585	0.17838499	0.0214801	-0.682395916	4.34148650579051e-24	0.682395916	4.34148650579051e-24
ATRAID	red	-0.397244768	1.16333732536786e-07	-0.238655485	0.001958226	-0.409074222	4.44795209087922e-08	-0.659172358	4.68245262650552e-22	0.0926457	0.235151963	0.115811599	0.137316847	-0.355412044	2.61567093739068e-06	0.431893327	6.246762010006e-09	0.065862634	0.399181233	0.566597643	1.76525965537891e-15	0.003013062	0.969267239	0.309945295	4.82961845020792e-05	0.323865017	2.07678706473683e-05	0.267670582	0.000489433	-0.448708755	1.33586634427729e-09	0.448708755	1.33586634427729e-09
ATRN	turquoise	-0.420717033	1.66383466164614e-08	-0.341048713	6.90954345150921e-06	-0.096046184	0.218335675	-0.421758419	1.52095730424362e-08	0.03672198	0.638560098	-0.127698997	0.101093829	-0.379978207	4.43262308738726e-07	0.451163346	1.05899344722833e-09	0.157031692	0.043333978	0.341457897	6.72538160552421e-06	-0.11235974	0.149504717	0.149734284	0.054168949	0.17404542	0.024921437	0.248291607	0.001257515	-0.405054476	6.19251903798734e-08	0.405054476	6.19251903798734e-08
ATRX	red	-0.67786169	1.11987445918358e-23	-0.552354728	1.2125957848058e-14	-0.66897912	6.82947064169746e-23	-0.451486931	1.02691847902209e-09	0.057392064	0.462666481	0.613156168	1.61970522830239e-18	0.171853684	0.026832449	-0.111298856	0.15341016	0.134738879	0.083492324	0.749872472	3.10901095308185e-31	0.064920692	0.405972919	0.088686617	0.255850527	0.29911405	9.05157658814544e-05	-0.080728228	0.301164382	-0.011735322	0.880715938	0.011735322	0.880715938
ATXN1	brown	0.026558706	0.734113146	0.259852141	0.000722406	-0.185759203	0.016568389	-0.03008042	0.70044661	-0.177712881	0.021984643	0.244779461	0.001480767	0.208880364	0.006918175	-0.138476443	0.07519966	-0.093701464	0.229836455	0.108271792	0.164976057	-0.311570228	4.38589378360615e-05	-0.271833335	0.000395883	-0.233232214	0.002493746	0.031860348	0.683645543	0.052311166	0.503273593	-0.052311166	0.503273593
ATXN10	blue	0.037079019	0.635298105	-0.0532199	0.495876578	-0.0056352	0.942557008	0.184087014	0.017587013	-0.019823277	0.799881831	0.094192915	0.227391222	0.279771684	0.000261687	-0.131312445	0.091724858	0.026560952	0.734091512	-0.078061743	0.317464537	-0.130799356	0.093011453	-0.235726711	0.002232806	-0.285709108	0.000190439	0.187114851	0.015780657	0.203470508	0.00855638	-0.203470508	0.00855638
ATXN2	brown	0.005285956	0.946111513	-0.150017888	0.05370953	-0.630838695	8.30794917981907e-20	-0.075938153	0.33084836	0.300484492	8.37134477009385e-05	0.710161085	8.82773054245363e-27	0.500799213	6.36386650190894e-12	-0.501540323	5.85840879826051e-12	0.211816054	0.006151516	0.356252521	2.46746086299212e-06	0.134721526	0.083532471	-0.180872609	0.019698613	0.119971233	0.123656086	-0.130942785	0.092650361	0.285602353	0.000191543	-0.285602353	0.000191543
ATXN7	blue	0.617909961	7.42399452233628e-19	0.660869885	3.37279366496773e-22	0.336262577	9.45050678631148e-06	0.607521491	4.01503458444772e-18	0.014399967	0.853905029	-0.074596862	0.339485425	0.412701075	3.28750516047353e-08	-0.402905109	7.37792825954259e-08	-0.201219893	0.009333465	-0.648442654	3.54969794996691e-21	-0.001821521	0.98141788	-0.359110118	2.02104711213386e-06	-0.420747965	1.65941054636018e-08	-0.224685279	0.003610842	0.419892249	1.78607330126706e-08	-0.419892249	1.78607330126706e-08
ATXN7L3B	red	-0.459004297	4.98038913847625e-10	-0.633655362	5.08521432995671e-20	-0.395200811	1.36842353453739e-07	-0.26965552	0.000442535	0.245275068	0.001447211	0.326188499	1.79652557898487e-05	0.071710095	0.358555433	-0.035721558	0.647737014	0.262398324	0.000637202	0.480064686	5.95768616068933e-11	0.207032414	0.007443325	0.142098115	0.067812559	0.383976129	3.27407513876398e-07	0.070371778	0.367618443	-0.010854358	0.889611383	0.010854358	0.889611383
AUH	brown	-0.164588874	0.034088041	-0.214147523	0.005597651	-0.454015555	8.06629940718218e-10	-0.128883595	0.097942596	0.375646589	6.12704061413685e-07	0.456145572	6.57167047275641e-10	0.319974525	2.64036087006171e-05	-0.247411608	0.001310358	0.115452486	0.138548258	0.322859665	2.21041793725088e-05	0.013806795	0.85986003	-0.092490464	0.23594075	0.093063935	0.233036034	-0.00249826	0.974516185	0.162550639	0.036400058	-0.162550639	0.036400058
AUNIP	turquoise	0.170570668	0.028008281	0.401567452	8.22251188611938e-08	0.44809772	1.41497545307231e-09	-0.192291808	0.013064963	-0.172605775	0.026163021	-0.716536682	1.91632227927279e-27	-0.716469448	1.94786668477533e-27	0.717649886	1.46139512892344e-27	-0.109000907	0.162132487	-0.262671996	0.000628618	-0.146182596	0.060202526	0.252094999	0.001050808	-0.092692157	0.234916263	0.155835669	0.04497415	-0.485245008	3.45514644597829e-11	0.485245008	3.45514644597829e-11
AUP1	turquoise	0.067269844	0.389161977	0.310541776	4.6620517014486e-05	0.371688874	8.20234092668079e-07	-0.203009545	0.008710703	-0.035510801	0.649677143	-0.609539048	2.90685610834618e-18	-0.618123168	7.16651102297225e-19	0.645371603	6.24496414589851e-21	-0.171782845	0.026896251	-0.182189332	0.018808482	-0.013720217	0.860729882	0.270061924	0.00043346	-0.030771663	0.693904038	0.145510748	0.061403751	-0.455743095	6.83186721839366e-10	0.455743095	6.83186721839366e-10
AURKA	turquoise	-0.16871327	0.029788317	0.131269266	0.09183258	0.201296358	0.009306072	-0.565981764	1.92234486101678e-15	-0.22285675	0.00390176	-0.627011265	1.60585212121111e-19	-0.894959111	2.26976137931414e-59	0.923563941	3.59039682424449e-70	0.034240166	0.661423519	0.126354948	0.104765549	-0.058989186	0.450286646	0.47602363	9.05570526048473e-11	0.195810355	0.011461621	0.177831893	0.021894565	-0.765621589	3.06805602687945e-33	0.765621589	3.06805602687945e-33
AURKAIP1	turquoise	0.16153654	0.037598845	0.049854685	0.523554512	-0.04102293	0.59974266	-0.069404223	0.374257917	0.191251045	0.013575431	-0.037321341	0.633088177	-0.090876903	0.244249519	0.071734693	0.358390175	0.054826058	0.482944505	-0.011326914	0.884838011	0.11911833	0.126367842	0.208582491	0.007000529	0.136562815	0.07935817	0.042288403	0.588526194	-0.098557908	0.206476834	0.098557908	0.206476834
AURKB	turquoise	-0.210496208	0.006486284	0.076089314	0.329883888	0.323116477	2.1755318262602e-05	-0.457660802	5.67533036170969e-10	-0.306944932	5.76177803448206e-05	-0.677170283	1.29203997222027e-23	-0.850232888	1.44555562912757e-47	0.910727831	7.09502924405049e-65	-0.073563433	0.346236878	0.040650762	0.603059506	-0.105661794	0.175460267	0.414534759	2.81767971844064e-08	0.111776124	0.15164378	0.194951265	0.011836232	-0.707283857	1.73533735741182e-26	0.707283857	1.73533735741182e-26
AURKC	green	0.592891789	3.90537757436319e-17	0.489795725	2.12479479489653e-11	0.201943914	0.009076931	0.313281516	3.96018030688548e-05	-0.010345	0.894760937	-0.110937935	0.154756198	0.108218779	0.165184252	-0.185937921	0.016462621	-0.066520303	0.394479661	-0.418862572	1.95083754952573e-08	-0.108490912	0.1641176	-0.262141418	0.000645359	-0.340120324	7.34526341649209e-06	0.195120627	0.011761541	0.102954815	0.186846002	-0.102954815	0.186846002
AUTS2	turquoise	0.209025027	0.006878491	0.488704439	2.38910616075152e-11	-0.007670492	0.921867142	-0.180148819	0.020203263	-0.061756496	0.429282976	-0.127496732	0.101639798	-0.21771828	0.004835541	0.246084139	0.001393921	-0.014348472	0.854421679	-0.062134863	0.426455711	-0.123686876	0.112364435	-0.079834889	0.30656268	-0.276667345	0.000308129	0.100004364	0.199861536	-0.255570954	0.000889637	0.255570954	0.000889637
AVEN	red	-0.064041012	0.412377009	-0.147128939	0.058543329	0.112627082	0.14853251	0.04273404	0.584599297	-0.095174905	0.222560465	-0.027826728	0.721928845	0.006099253	0.937835767	0.014502431	0.852877193	-0.105554444	0.17590179	0.011226122	0.885855788	-0.301233739	8.01999171841532e-05	-0.069284501	0.375084539	-0.049691386	0.524917296	-0.260866723	0.000687271	-0.023789104	0.76095404	0.023789104	0.76095404
AVL9	turquoise	-0.06335909	0.417381993	0.207011186	0.007449558	0.462787671	3.43704321144513e-10	-0.146913003	0.058918572	-0.192867537	0.012789871	-0.650015539	2.65120788947526e-21	-0.612748119	1.73081825575216e-18	0.647547448	4.18791186174766e-21	-0.151106717	0.051975549	-0.189563343	0.014440351	-0.145477571	0.061463574	0.126404163	0.104629276	-0.100381891	0.198160451	-0.059531189	0.446128039	-0.447808885	1.4539267722255e-09	0.447808885	1.4539267722255e-09
AVPI1	blue	0.364097207	1.41999988704278e-06	0.002063211	0.978952836	0.064012999	0.412581911	0.366937948	1.15827453818614e-06	0.223102757	0.00386143	0.170977575	0.027630692	0.352811692	3.12970144550546e-06	-0.416010543	2.48712182344259e-08	-0.17424221	0.024755712	-0.255381603	0.000897796	-0.075149105	0.335912128	-0.21190095	0.006130521	-0.231894914	0.002644742	-0.154607498	0.046712065	0.478550503	6.97417795300103e-11	-0.478550503	6.97417795300103e-11
AVPR1B	green	0.712923781	4.5772874780859e-27	0.365367769	1.29664322430635e-06	0.209411949	0.006773346	0.442877484	2.3025534084841e-09	0.412926886	3.22582177635636e-08	-0.058167969	0.456628823	0.234511722	0.002356635	-0.362361251	1.60671904790386e-06	-0.0278014	0.722171544	-0.49577234	1.10978812192851e-11	0.060413128	0.43940777	-0.236872489	0.002121474	-0.313235679	3.9710580271929e-05	-0.01591138	0.838769572	0.349214218	4.00099709251102e-06	-0.349214218	4.00099709251102e-06
AXIN1	green	0.56759411	1.53724929265724e-15	0.388387997	2.33265814120189e-07	0.170975608	0.027632506	-0.003480686	0.964500454	0.117180972	0.132697856	-0.257044499	0.000828435	-0.25754607	0.000808502	0.16219083	0.036821649	0.01635042	0.834383777	-0.283363375	0.0002161	0.122968989	0.114480848	0.097460276	0.211600898	-0.049911114	0.523084014	0.081662659	0.295585307	-0.117955841	0.130137509	0.117955841	0.130137509
AXL	brown	-0.391447667	1.83852478607872e-07	-0.481280325	5.24696959504682e-11	-0.787734923	2.44786447230372e-36	-0.272041997	0.00039166	0.144327241	0.063567588	0.859353988	1.23851591866085e-49	0.48932864	2.23425536593688e-11	-0.502062529	5.52589304021158e-12	0.105068196	0.177911994	0.69305965	4.36366124978503e-25	0.143986712	0.064201622	0.003828676	0.960953983	0.375450778	6.21667620623926e-07	-0.092893917	0.233894566	0.216157884	0.005156329	-0.216157884	0.005156329
AZGP1	purple	0.058921439	0.450807968	-0.217302539	0.004919213	-0.148307803	0.056529281	0.151801912	0.0508929	0.546030925	2.77157471949336e-14	0.240953157	0.00176472	0.285564161	0.000191939	-0.343699607	5.79624058955656e-06	0.029334982	0.707526888	0.006416952	0.934604765	0.089904039	0.249356382	-0.124025473	0.11137688	-0.053999925	0.489573387	0.140194392	0.071618222	0.40914793	4.42086574305758e-08	-0.40914793	4.42086574305758e-08
AZI2	blue	0.291864583	0.000135957	0.33490168	1.03208843855701e-05	0.172940169	0.025870004	0.528041127	2.65386064819458e-13	-0.054434926	0.48607691	0.105388356	0.17658652	0.54062606	5.54181549918163e-14	-0.461356312	3.95691776358726e-10	-0.184186928	0.017524656	-0.391631017	1.81234584714586e-07	-0.118113806	0.12962025	-0.292368216	0.000132215	-0.289883912	0.000151656	-0.227011491	0.00326905	0.382717619	3.60325674484126e-07	-0.382717619	3.60325674484126e-07
AZIN1	turquoise	0.038907597	0.618702612	0.246453487	0.001370195	0.267452887	0.000494847	-0.196781045	0.011050928	-0.161058186	0.03817577	-0.458967945	4.99805938348049e-10	-0.439401696	3.1698519948659e-09	0.556922415	6.60171818951596e-15	-0.139555732	0.072933128	-0.113049801	0.147005033	-0.183511694	0.017949833	0.119229307	0.126012424	-0.10945433	0.160382701	0.089132229	0.253460098	-0.422440625	1.43384123205139e-08	0.422440625	1.43384123205139e-08
B2M	cyan	-0.436462563	4.14209707708387e-09	-0.308645969	5.21441283944566e-05	-0.471946865	1.37399287660409e-10	-0.604173063	6.82800812751943e-18	0.08011034	0.304891448	0.203592004	0.00851611	-0.236993181	0.002110045	0.214173855	0.005591659	0.184794767	0.017149426	0.610734368	2.39800237003181e-18	0.364032203	1.42660263982627e-06	0.751087452	2.20417586100329e-31	0.69689143	1.86487096612934e-25	0.022842202	0.770198341	-0.394532751	1.44266419486099e-07	0.394532751	1.44266419486099e-07
B3GALNT1	turquoise	-0.534112951	1.25663732933524e-13	-0.39277427	1.65698857904229e-07	-0.261777236	0.000657086	-0.435179103	4.65166365823445e-09	-0.034945707	0.654890715	0.02140014	0.784338684	-0.237801362	0.002034946	0.344528349	5.48464711414556e-06	0.196866482	0.011015408	0.45086429	1.08949590051715e-09	-0.015183697	0.846049651	0.341876571	6.5417699816371e-06	0.290467217	0.000146865	0.364328635	1.39672852698932e-06	-0.369671823	9.50299321784586e-07	0.369671823	9.50299321784586e-07
B3GALT4	blue	0.217549924	0.004869269	-0.040044275	0.608482104	0.34860474	4.16974673066628e-06	0.731899721	4.04022874800696e-29	0.014803049	0.849863069	0.034454593	0.65943535	0.537436407	8.29341877579133e-14	-0.524366427	4.14236008646547e-13	0.015214754	0.845738678	-0.511674583	1.85147694106225e-12	-0.04536663	0.561651418	-0.442436933	2.39824010695211e-09	-0.341315235	6.78905475329298e-06	-0.167803671	0.030694619	0.584271716	1.4149740975731e-16	-0.584271716	1.4149740975731e-16
B3GAT1	green	0.708716211	1.24079854379329e-26	0.417664193	2.16102605776341e-08	-0.064689111	0.407653101	0.157958491	0.042097709	0.625121352	2.2160346659547e-19	0.066178541	0.396918709	0.167980137	0.03051698	-0.248604835	0.001239181	0.046891615	0.548558801	-0.296075479	0.000107485	0.059201353	0.448656171	-0.230906423	0.002761624	-0.267305507	0.000498543	0.03421	0.661703415	0.258266242	0.000780652	-0.258266242	0.000780652
B3GAT3	turquoise	-0.100340636	0.198345827	-0.021946168	0.77897595	-0.111540483	0.152513964	-0.49710051	9.58980086223741e-12	-0.002812441	0.97131264	-0.209530622	0.006741385	-0.565142043	2.1586702697773e-15	0.507454946	3.00482205259622e-12	0.097592294	0.210979827	0.277091919	0.000301354	0.062238483	0.425683311	0.35508032	2.6764657010472e-06	0.216505321	0.005083298	0.158522472	0.041359981	-0.494882342	1.22346604126756e-11	0.494882342	1.22346604126756e-11
B3GNT1	brown	-0.071250845	0.361649636	-0.161308435	0.037873031	-0.79721201	8.81863007950947e-38	-0.290423509	0.000147219	0.312302328	4.19876000087397e-05	0.795110596	1.87067185899253e-37	0.378146536	5.08579439283304e-07	-0.422589951	1.41542369758328e-08	0.186612286	0.016068793	0.56137366	3.61758705948798e-15	0.006702932	0.931697252	-0.178790748	0.021180365	0.039170422	0.616332806	0.074576234	0.339619369	0.220181891	0.004365381	-0.220181891	0.004365381
B3GNT2	blue	-0.084241885	0.280543736	-0.173857684	0.025080423	0.459736624	4.63700519339618e-10	0.40158949	8.20787444056644e-08	-0.101703161	0.192289651	-0.362423634	1.59962201631875e-06	0.063499657	0.416347405	0.041419008	0.59622174	-0.192435471	0.012995837	-0.33367695	1.11685282124875e-05	-0.106765358	0.170968756	-0.104601199	0.179858514	-0.078372376	0.315536695	0.148301949	0.056539139	0.14704103	0.058695854	-0.14704103	0.058695854
B3GNT3	blue	0.629242083	1.09488883264335e-19	0.322677903	2.23542704069219e-05	0.444309243	2.01635511429011e-09	0.752348765	1.53907266296699e-31	0.264829918	0.000564573	-0.159590722	0.039992353	0.397386296	1.15028503356109e-07	-0.44861184	1.34812215565079e-09	-0.088736381	0.255582808	-0.714822311	2.90156117233972e-27	-0.003663763	0.962634571	-0.407466231	5.08011451257256e-08	-0.457688414	5.66014716178359e-10	0.010642409	0.891753618	0.538230066	7.5048400820835e-14	-0.538230066	7.5048400820835e-14
B3GNT4	green	0.656129765	8.38618992604193e-22	0.367950114	1.07666805213211e-06	0.254322861	0.000944694	0.140457423	0.071082306	0.206801065	0.007511505	-0.273246692	0.000368089	-0.166767439	0.031755578	0.056653107	0.468457417	-0.047955733	0.53951224	-0.389459313	2.14670308809881e-07	-0.081243667	0.298078387	-0.094526908	0.225739951	-0.210495172	0.006486553	0.016206633	0.835819577	-0.023198138	0.766719577	0.023198138	0.766719577
B4GALNT1	turquoise	0.070722845	0.365227467	0.047054577	0.547168589	-0.170033606	0.028513388	-0.442309552	2.42661483768845e-09	-0.040391032	0.605379114	-0.049422885	0.527161935	-0.42493141	1.15475840937436e-08	0.359711836	1.93739592798307e-06	0.051642373	0.50875417	0.246992895	0.001336208	-0.145106228	0.062136444	0.098410823	0.207158245	0.023359088	0.765148042	0.127825227	0.100754272	-0.354946541	2.70136141165503e-06	0.354946541	2.70136141165503e-06
B4GALT2	turquoise	0.026471689	0.734951763	0.161823504	0.03725629	-0.048859711	0.531885707	-0.412611538	3.31227584021832e-08	-0.153714552	0.048010482	-0.152070399	0.050479817	-0.460818052	4.17145572992117e-10	0.453248133	8.68140025023187e-10	0.065480059	0.401931509	0.157501295	0.042703823	-0.162027719	0.037014119	0.203148324	0.008663985	0.003488619	0.964419598	-0.025644031	0.742943756	-0.451207706	1.05453977728919e-09	0.451207706	1.05453977728919e-09
B4GALT3	turquoise	0.075540967	0.333391176	0.054892061	0.482416985	0.390639905	1.9582326856242e-07	-0.035752144	0.647455651	0.043738425	0.575793351	-0.590522274	5.58477172814542e-17	-0.454246323	7.88972178141484e-10	0.507023606	3.15612280973323e-12	-0.078030382	0.317659594	-0.222199367	0.004011397	0.003188589	0.967477849	0.239949056	0.001847034	0.045584708	0.559769987	0.269136139	0.000454387	-0.309344353	5.00414681956853e-05	0.309344353	5.00414681956853e-05
B4GALT4	turquoise	-0.142732748	0.066581134	0.039702394	0.611548316	0.260821665	0.000688797	-0.217096656	0.004961127	-0.190804908	0.013799543	-0.406846611	5.34603334843157e-08	-0.516686032	1.03269083045091e-12	0.49922856	7.57892056723936e-12	0.000863681	0.99118861	-0.030477568	0.696684898	-0.095209947	0.222389441	0.169647545	0.028881263	-0.006355598	0.935228651	-0.049726687	0.524622542	-0.383809645	3.31590913532524e-07	0.383809645	3.31590913532524e-07
B4GALT5	blue	0.044897424	0.565709644	0.008264246	0.915840543	0.078455765	0.315020473	0.394629014	1.43173349862893e-07	-0.154160161	0.047358822	0.072458675	0.353547353	0.366666803	1.18111756981251e-06	-0.291527805	0.000138515	0.150473462	0.052978284	-0.193300257	0.012586468	-0.038429277	0.623025548	-0.191043468	0.013679306	-0.10224806	0.189905763	0.234378443	0.002370591	0.260244937	0.000708612	-0.260244937	0.000708612
B4GALT7	turquoise	-0.028600375	0.714528895	-0.04349952	0.577882315	-0.07628024	0.328668276	-0.293482202	0.000124275	0.061201063	0.433452819	-0.137349232	0.077627316	-0.336849096	9.09723036421196e-06	0.346675346	4.74962774219494e-06	0.105413907	0.176481055	0.143367245	0.065368276	0.041031959	0.599662292	0.200790154	0.009488741	0.13432043	0.084464747	0.109528116	0.160099297	-0.324114549	2.04482028118004e-05	0.324114549	2.04482028118004e-05
BAALC	turquoise	-0.05631632	0.47110982	-0.010530215	0.892887918	-0.09042853	0.246594057	-0.265704232	0.000540383	0.053137785	0.496542608	-0.054865009	0.482633154	-0.265513782	0.000545569	0.210218675	0.00655871	0.071144487	0.362368581	0.154840985	0.046377426	-0.04706885	0.547046909	0.00937335	0.904596233	0.005382183	0.945132037	-0.053858286	0.490714754	-0.278727451	0.000276529	0.278727451	0.000276529
BABAM1	turquoise	-0.322361007	2.2796688993221e-05	-0.411901171	3.51525860415734e-08	-0.385466217	2.92146477693822e-07	-0.344586412	5.46342250266689e-06	0.116189404	0.136030385	0.274319786	0.000348205	-0.031732282	0.684849335	0.066848478	0.392146056	0.151450594	0.051437656	0.456409429	6.40631565995927e-10	0.156989441	0.043391053	0.153658891	0.048092402	0.353567285	2.97120492453148e-06	0.070208078	0.368736634	-0.161121092	0.038099478	0.161121092	0.038099478
BACE1	brown	-0.196833448	0.01102913	-0.225294335	0.003518373	-0.394483587	1.44827757162754e-07	-0.101427898	0.193502159	0.039559483	0.612832034	0.485898835	3.22344523079195e-11	0.30856575	5.23908902280019e-05	-0.306802736	5.8098964160347e-05	0.014208732	0.855823999	0.338925129	7.94460958913307e-06	-0.032846732	0.67440065	-0.080430571	0.302956065	0.078931727	0.312084517	-0.321540653	2.39806443831828e-05	0.085879765	0.271264029	-0.085879765	0.271264029
BACE2	blue	-0.071277069	0.361472505	-0.420825258	1.64840525724079e-08	-0.024567629	0.753378738	0.34069236	7.07381097917373e-06	0.278039975	0.000286723	0.2277542	0.003166242	0.403209421	7.19775862474631e-08	-0.439914942	3.02438561146922e-09	0.01060167	0.892165466	-0.026655582	0.733179884	0.105312588	0.176899542	-0.195810744	0.011461454	0.069242585	0.375374218	-0.00173847	0.982264974	0.397926763	1.10172079449581e-07	-0.397926763	1.10172079449581e-07
BACH1	blue	-0.024979479	0.749380743	-0.00929537	0.905386216	0.455969514	6.6842891794038e-10	0.496643438	1.00848434908067e-11	-0.269593988	0.000443924	-0.233198837	0.002497418	0.221931721	0.004056822	-0.178999959	0.021027234	-0.234729594	0.002333982	-0.374931591	6.46044305817316e-07	-0.04898428	0.530839024	0.012020633	0.877838179	0.004827141	0.950782813	-0.212313804	0.006029326	0.232325478	0.002595246	-0.232325478	0.002595246
BACH2	red	-0.433011801	5.65224687775121e-09	-0.237905077	0.002025486	-0.493134737	1.48047046358444e-11	-0.50824016	2.74728193432191e-12	-0.019909792	0.799026946	0.226386221	0.003357928	-0.146217128	0.06014131	0.20575808	0.007825813	0.22915887	0.002979751	0.562312322	3.18295459578828e-15	0.247687774	0.00129356	0.092063583	0.238119376	0.247575995	0.001300335	0.341710147	6.61417976787087e-06	-0.249167192	0.001206878	0.249167192	0.001206878
BAD	brown	-0.378965454	4.78314567437901e-07	-0.530192046	2.03988704680244e-13	-0.357215945	2.30739822341293e-06	-0.051596433	0.509131768	0.056309598	0.471162845	0.459870709	4.576663914002e-10	0.308116985	5.37916749298145e-05	-0.26357957	0.000600907	0.038340715	0.623827366	0.380845521	4.15208139615198e-07	-0.130772678	0.093078739	-0.062603526	0.422968687	0.098295415	0.207694029	-0.026170582	0.737856065	0.213525296	0.005740929	-0.213525296	0.005740929
BAG1	tan	-0.03000509	0.701160952	-0.333184942	1.15272494455147e-05	-0.188042591	0.015260567	0.31164631	4.36608747008327e-05	0.181235136	0.019449973	0.497399642	9.27867428029933e-12	0.600213711	1.26912167247768e-17	-0.56508076	2.17698605933649e-15	-0.046908482	0.548414828	0.025955338	0.739934449	-0.095811271	0.219469092	-0.342259836	6.37786139135256e-06	-0.156463432	0.044106911	-0.180507071	0.019952098	0.49000798	2.07678929355109e-11	-0.49000798	2.07678929355109e-11
BAG2	red	-0.53547801	1.06003745361153e-13	-0.467544933	2.1420547852899e-10	-0.705788184	2.45794242140236e-26	-0.626434973	1.77197543668646e-19	-0.014305221	0.854855668	0.599804424	1.35244676631665e-17	0.011030812	0.887828518	0.007136567	0.92729029	0.127908061	0.100531941	0.799515561	3.82771383368404e-38	-0.058454472	0.454410558	0.1665042	0.032030008	0.280681861	0.000249358	-0.194883038	0.011866439	-0.156269445	0.044373394	0.156269445	0.044373394
BAG3	blue	0.105711369	0.175256642	0.106495126	0.172060634	0.356960033	2.34892405097177e-06	0.395340714	1.35334694838911e-07	-0.207562386	0.00728921	-0.099220781	0.203425918	0.170637643	0.02794583	-0.177102837	0.022451406	-0.464795606	2.81769475296893e-10	-0.32584036	1.83611379477436e-05	-0.261592912	0.000663096	-0.23551976	0.002253471	-0.253476143	0.000983808	-0.22084335	0.004246347	0.246895533	0.001342285	-0.246895533	0.001342285
BAG4	turquoise	-0.118251606	0.129170312	0.071840015	0.357683102	0.351781979	3.35867498562889e-06	-0.17564018	0.023605427	-0.251445893	0.00108372	-0.494420146	1.28687996692101e-11	-0.531705695	1.69318726769466e-13	0.518989308	7.87120110732887e-13	-0.232173961	0.002612568	-0.074234728	0.341841688	-0.232150119	0.002615303	0.184289249	0.017460997	0.00027496	0.99719477	-0.087061576	0.264699104	-0.393966436	1.50860634918425e-07	0.393966436	1.50860634918425e-07
BAG5	turquoise	0.105213756	0.177308462	0.247224356	0.001321861	0.420696368	1.66679648007739e-08	0.286855299	0.00017896	-0.187375652	0.015632914	-0.293230326	0.000126031	-0.038244319	0.624700624	0.049738567	0.524523373	-0.22068536	0.00427451	-0.362707667	1.56768455503813e-06	-0.165387211	0.033216997	-0.201559093	0.009212492	-0.286183187	0.000185611	-0.184820856	0.017133478	0.02913261	0.709453413	-0.02913261	0.709453413
BAG6	blue	0.280137745	0.000256662	0.275018115	0.000335806	0.136635119	0.079197748	0.211501239	0.006229935	-0.07225279	0.354920357	-0.112686654	0.148316524	0.098126131	0.208481741	0.001288133	0.986858612	0.161910304	0.037153194	-0.26744432	0.000495061	-0.018747895	0.810527501	-0.235297513	0.002275857	-0.291159487	0.000141363	0.20211571	0.009016984	0.12994802	0.095177841	-0.12994802	0.095177841
BAHCC1	brown	-0.232944732	0.00252553	-0.378006825	5.13922143890078e-07	-0.520764597	6.37583994376848e-13	-0.2841649	0.00020699	0.11836046	0.12881574	0.513795298	1.44786761877778e-12	0.156710794	0.043769049	-0.193617006	0.012439381	0.10240515	0.189222531	0.489755623	2.1339846325645e-11	-0.013278698	0.865168391	-0.005230421	0.946676837	0.216902474	0.005000952	-0.101816297	0.191792907	0.01605041	0.837380184	-0.01605041	0.837380184
BAI2	red	-0.20270692	0.008813353	-0.278298819	0.000282845	-0.526571957	3.17298725576632e-13	-0.357733208	2.22558656897805e-06	0.000775302	0.992090234	0.385465295	2.92167130891232e-07	0.021195506	0.786351101	-0.045272506	0.562464387	0.269523642	0.000445517	0.493973301	1.3512137693141e-11	-0.015222984	0.845656271	0.040047442	0.608453733	0.140538386	0.070918005	0.253685385	0.000974006	-0.097150789	0.213061994	0.097150789	0.213061994
BAI3	brown	-0.211108487	0.006329017	-0.347792709	4.40509848878202e-06	-0.751037423	2.23570272464377e-31	-0.248402244	0.001251011	0.179781099	0.020463903	0.823639383	3.01171693211712e-42	0.434768579	4.82704213430332e-09	-0.484424521	3.76883226195176e-11	0.304938806	6.47653003631519e-05	0.56371946	2.62524125853508e-15	0.042038529	0.590733322	-0.082535652	0.290435394	0.16755761	0.030943781	-0.11603925	0.136540566	0.228209874	0.003104621	-0.228209874	0.003104621
BAIAP2	blue	0.472802138	1.25949477495939e-10	0.228589338	0.003054134	0.733713381	2.51709021190313e-29	0.778073071	6.11272069595459e-35	-0.047508599	0.543304503	-0.396181179	1.26607049496492e-07	0.189870779	0.014279299	-0.248032842	0.001272847	-0.264127161	0.000584737	-0.789020955	1.57501556402232e-36	-0.198429212	0.010383212	-0.346288137	4.87487507217251e-06	-0.503669966	4.61335146428913e-12	-0.226738752	0.003307554	0.44090251	2.76239190446831e-09	-0.44090251	2.76239190446831e-09
BAK1	turquoise	-0.109646249	0.159646346	-0.08168566	0.295448851	0.211712561	0.006177198	-0.216094585	0.005169735	-0.032340494	0.679139391	-0.402588517	7.56995874659109e-08	-0.450910385	1.08473972183319e-09	0.448959693	1.30463063706449e-09	0.01361784	0.861758674	0.018055971	0.817395704	0.151564245	0.051260901	0.506683744	3.28052390613672e-12	0.334937408	1.02970948505174e-05	-0.003040169	0.968990893	-0.40234766	7.7192541999719e-08	0.40234766	7.7192541999719e-08
BAMBI	turquoise	-0.30972955	4.89160745914009e-05	-0.142226473	0.06756201	-0.089724643	0.250306101	-0.523188789	4.77228450922671e-13	-0.161527269	0.037609956	-0.218483293	0.004684903	-0.55440925	9.23510390904776e-15	0.558850218	5.09324716423336e-15	0.051089061	0.513311727	0.344042062	5.66550059994073e-06	-0.076832306	0.325169539	0.285212394	0.000195624	0.186004108	0.016423599	0.305772638	6.16990196006134e-05	-0.480277011	5.8271652003457e-11	0.480277011	5.8271652003457e-11
BANF1	turquoise	-0.029700819	0.704048945	0.394880017	1.40360401995417e-07	0.036447929	0.641068608	-0.553836953	9.9648130670152e-15	-0.295612129	0.000110321	-0.383594666	3.37068582633749e-07	-0.699156893	1.1210311155728e-25	0.731560265	4.41249454670777e-29	-0.046143638	0.554961804	0.154523747	0.046832588	-0.195213022	0.011720968	0.317318458	3.10477273194077e-05	0.007929836	0.919234242	0.076434991	0.327685107	-0.659764357	4.17722672661703e-22	0.659764357	4.17722672661703e-22
BANK1	magenta	-0.176722969	0.022746346	-0.164001652	0.034741023	-0.387476209	2.50297833236769e-07	-0.203927926	0.008405642	0.170851832	0.027746908	0.300909399	8.17035813383899e-05	0.112806708	0.147881976	-0.168598181	0.029901715	0.183501201	0.01795651	0.28151604	0.000238534	0.811788755	3.70532193384009e-40	0.208823322	0.006933878	0.458687541	5.13641611688469e-10	-0.057755124	0.459835879	0.02803029	0.71997923	-0.02803029	0.71997923
BANP	turquoise	0.060727831	0.43702379	0.275219364	0.000332309	0.0708038	0.364677485	-0.372439319	7.76327166486196e-07	-0.176462144	0.022950784	-0.333844136	1.10490557886653e-05	-0.54075571	5.45125366009272e-14	0.534419023	1.20968312018138e-13	-0.000842754	0.991402099	0.055807013	0.475136479	0.011320107	0.884906736	0.299311763	8.95034492765192e-05	0.078035613	0.317627056	0.10523637	0.177214836	-0.503355651	4.77943084124813e-12	0.503355651	4.77943084124813e-12
BAP1	turquoise	0.164287414	0.034421949	0.127614236	0.10132234	0.227206333	0.003241792	0.118099006	0.129668645	-0.030462286	0.696829509	-0.161437521	0.037717661	-0.087173463	0.264083249	0.061827673	0.428750302	-0.140279016	0.071445447	-0.190558359	0.013924777	-0.189423698	0.014514028	-0.23272472	0.002550103	-0.30784425	5.46600956408313e-05	-0.220372959	0.004330693	-0.014967896	0.848211168	0.014967896	0.848211168
BARD1	pink	0.396331037	1.25108661070283e-07	0.617258976	8.26746345382752e-19	0.535887845	1.00709974558374e-13	0.422852353	1.38360992829159e-08	-0.27962771	0.000263689	-0.440062212	2.98384905841763e-09	-0.026302647	0.736581784	0.07284841	0.350957407	-0.099504125	0.20213178	-0.61791211	7.42135521898272e-19	-0.088708989	0.255730144	-0.213872382	0.005660608	-0.396652216	1.21954309551635e-07	0.027616909	0.723940253	0.075351626	0.334607745	-0.075351626	0.334607745
BARX1	brown	-0.002103412	0.97854283	-0.106632567	0.171504655	-0.363754262	1.45516535016113e-06	-0.159461106	0.040156241	0.400207327	9.17600342543536e-08	0.320137458	2.61411767519488e-05	0.091374529	0.241665651	-0.148494747	0.056215206	0.225912953	0.003426643	0.228583191	0.003054946	0.094654634	0.225110721	-0.063381054	0.417220237	-0.064004872	0.412641373	-0.01697792	0.828124231	0.118162294	0.129461793	-0.118162294	0.129461793
BARX2	blue	0.497965882	8.71633858352549e-12	0.272031853	0.000391865	0.53162596	1.70992344739143e-13	0.835020582	2.08366631872685e-44	-0.037866067	0.628132244	-0.165484649	0.033111988	0.474436111	1.06589057019912e-10	-0.454524483	7.68184309491495e-10	-0.219296957	0.004529317	-0.733189316	2.88704404521292e-29	-0.139365988	0.073327533	-0.469936391	1.68423349772316e-10	-0.466811698	2.3050891711205e-10	-0.040576845	0.603719248	0.515764664	1.15052814944247e-12	-0.515764664	1.15052814944247e-12
BASP1	turquoise	-0.115322716	0.138995313	0.082013083	0.29351087	0.112307902	0.149693785	-0.344280099	5.57627774104021e-06	-0.077688224	0.319792776	-0.385931384	2.8190421595967e-07	-0.52936729	2.2569318955191e-13	0.488614097	2.41236319903819e-11	0.076904097	0.324716328	0.101916331	0.191354468	0.257134304	0.000824833	0.435887248	4.36347803181321e-09	0.295449545	0.000111332	0.009046315	0.907909912	-0.527127088	2.96615997603008e-13	0.527127088	2.96615997603008e-13
BATF	magenta	0.206689334	0.00754463	0.175043958	0.024090269	-0.042549042	0.586228012	-0.073440718	0.347044173	0.202350643	0.008935573	-0.12121316	0.119788209	-0.127786015	0.100859656	0.04509723	0.563979789	0.269755778	0.00044028	-0.081235236	0.298128695	0.583513816	1.58167397925854e-16	0.38210654	3.77428694594899e-07	0.34973855	3.86103113864225e-06	0.08441917	0.279529107	-0.089375793	0.252160066	0.089375793	0.252160066
BATF3	red	0.097460484	0.211599918	-0.140482216	0.07103196	-0.371906034	8.07290722444953e-07	-0.182944127	0.018314112	0.165607207	0.032980309	0.266512847	0.000518866	0.043186401	0.580625546	-0.176204332	0.023154413	0.391497275	1.83140622877745e-07	0.256079646	0.000868055	0.456698037	6.23005576124711e-10	0.169958107	0.028585014	0.369108392	9.90008601710252e-07	0.025312399	0.74615382	0.004330901	0.955837028	-0.004330901	0.955837028
BAX	red	-0.791573094	6.50520878282941e-37	-0.721170481	6.14854868716878e-28	-0.255094959	0.000910277	-0.45975207	4.63001534227013e-10	-0.113330357	0.145997849	0.099773653	0.200906273	-0.252377953	0.001036751	0.297960989	9.66363077289349e-05	0.076072147	0.329993329	0.598624227	1.62380750529174e-17	0.119990624	0.123594961	0.345538282	5.12638976117961e-06	0.521403142	5.90873958231253e-13	-0.045217079	0.562943386	-0.307494919	5.57916335667029e-05	0.307494919	5.57916335667029e-05
BAZ1A	turquoise	-0.010106819	0.89717045	0.330111178	1.40271518821654e-05	0.50626813	3.43913753353657e-12	-0.157299917	0.042973103	-0.305966154	6.10071331965575e-05	-0.697479603	1.6347879453339e-25	-0.661436772	3.02135363709989e-22	0.665071727	1.48353795590351e-22	-0.181462141	0.019295669	-0.24019269	0.001826746	-0.05033708	0.519539297	0.32280865	2.21741046852835e-05	0.02177243	0.780681171	-0.105995993	0.174090964	-0.533865203	1.29593929161707e-13	0.533865203	1.29593929161707e-13
BAZ2A	pink	0.769475854	9.3731150706188e-34	0.822530865	4.79595777294376e-42	0.567237426	1.61535290790431e-15	0.44623888	1.68444261844113e-09	-0.077157142	0.323122139	-0.506562413	3.32607869649452e-12	-0.087226068	0.263794036	0.053911551	0.490285366	-0.119722646	0.124441767	-0.76309727	6.58899235415401e-33	-0.130139211	0.094687867	-0.252217041	0.001044724	-0.530606383	1.93865589735368e-13	0.012054094	0.877500777	0.079810057	0.306713636	-0.079810057	0.306713636
BAZ2B	blue	0.1231929	0.113817423	0.168219592	0.030277335	0.088929919	0.254543446	0.528534105	2.49895772548868e-13	0.016548221	0.832409497	0.171714646	0.026957797	0.548721165	1.95398081367744e-14	-0.520936609	6.24659225575824e-13	0.092488203	0.235952251	-0.287107438	0.000176523	0.063569794	0.415831749	-0.385187432	2.98454488355465e-07	-0.281885951	0.000233875	0.034330596	0.660584767	0.513947883	1.42238394176097e-12	-0.513947883	1.42238394176097e-12
BBIP1	tan	-0.076517595	0.327161076	-0.161209174	0.037992869	-0.200366762	0.009643953	0.343640236	5.81919586744714e-06	0.119946847	0.123732992	0.429097878	8.00800274436833e-09	0.676016055	1.63900393451207e-23	-0.539121036	6.7064601194521e-14	0.036726533	0.638518462	0.000808877	0.991747707	-0.045148798	0.56353374	-0.358102755	2.16883634271463e-06	-0.171721725	0.026951403	0.218128992	0.004754137	0.514058305	1.40421457902097e-12	-0.514058305	1.40421457902097e-12
BBOX1	blue	0.298852288	9.18725119761727e-05	0.175732204	0.023531347	0.549272026	1.81831166163726e-14	0.846207123	1.06933282038497e-46	-0.124856759	0.108981131	-0.154315342	0.047133622	0.525313905	3.69498285906089e-13	-0.445815603	1.75239500092643e-09	-0.217231039	0.004933733	-0.690300811	7.98219964251783e-25	-0.179380504	0.020751148	-0.467090087	2.24182304255547e-10	-0.490516965	1.96591952277783e-11	-0.05547774	0.477749687	0.547468824	2.30015363862413e-14	-0.547468824	2.30015363862413e-14
BBS1	brown	-0.174861408	0.024240418	-0.12682309	0.103474937	-0.740666061	3.95586702031462e-30	-0.408713537	4.58281275119622e-08	0.225675324	0.003461621	0.67017421	5.37427088782016e-23	0.204078101	0.00835667	-0.229584433	0.002925245	0.219093248	0.004567828	0.582772449	1.76322990298079e-16	0.002791618	0.97152495	-0.099920968	0.200238726	0.059189246	0.448749123	0.126208591	0.105171628	0.023700598	0.761816685	-0.023700598	0.761816685
BBS10	red	-0.478423621	7.06660451608505e-11	-0.258186107	0.000783707	-0.301127696	8.06886658914643e-05	-0.310318737	4.72405923138479e-05	-0.225994068	0.003414776	0.216486375	0.005087256	0.003795681	0.961290216	0.148963099	0.055434668	0.00811217	0.91738367	0.399686878	9.56819685220424e-08	-0.130990272	0.092531056	0.083205135	0.286526785	0.127616072	0.101317387	0.155862637	0.044936603	-0.152437006	0.049920269	0.152437006	0.049920269
BBS4	red	-0.526243107	3.30205636886086e-13	-0.479758261	6.15105853554898e-11	-0.603554704	7.52635173392729e-18	-0.527352402	2.88600995444264e-13	0.123363787	0.113313126	0.455017276	7.32648502643738e-10	-0.054081174	0.488919305	0.016034326	0.837540891	0.170575266	0.028003989	0.718035991	1.32987774374384e-27	0.055612087	0.476682526	0.197094395	0.010921146	0.388498378	2.3128084341489e-07	0.083366932	0.285587478	-0.198786019	0.010243434	0.198786019	0.010243434
BBS7	turquoise	-0.506928412	3.19049739056091e-12	-0.336855311	9.09355482989349e-06	0.027408461	0.725940387	-0.252739326	0.001019047	-0.297008887	0.00010198	-0.140818671	0.070351591	-0.262586675	0.000631283	0.339255984	7.77421790395882e-06	-0.101724014	0.19219802	0.276521994	0.00031048	-0.174591871	0.024463582	0.126818627	0.103487181	0.192554526	0.012938796	0.181966994	0.018956295	-0.233607741	0.002452774	0.233607741	0.002452774
BBX	turquoise	0.220611327	0.004287765	0.638632893	2.1094469195003e-20	-0.099347148	0.202848019	-0.204199726	0.008317192	-0.179325622	0.02079077	-0.011426391	0.883833701	-0.109625507	0.159725807	0.172160649	0.026557474	-0.014541337	0.852486989	-0.02248151	0.77372827	-0.155057469	0.046068947	0.001114861	0.98862619	-0.24437676	0.001508553	0.059568297	0.445844122	-0.169874176	0.02866482	0.169874176	0.02866482
BC069776	blue	0.109217136	0.161296273	0.160340501	0.039055319	0.381949708	3.81941723595647e-07	0.302437246	7.48438905280224e-05	-0.166663921	0.031863257	-0.256493379	0.000850857	0.033468391	0.668598956	-0.002454276	0.974964704	-0.284358478	0.000204844	-0.344264487	5.58208837436178e-06	-0.183164936	0.018171636	-0.227283215	0.003231093	-0.253938028	0.000962291	-0.063888069	0.413496459	0.07485015	0.337843532	-0.07485015	0.337843532
BCAM	red	0.04505306	0.564361976	0.072920363	0.350480561	-0.298545147	9.34887255365029e-05	-0.443110728	2.25339582592862e-09	0.108742629	0.163135555	0.095444889	0.221245171	-0.28493792	0.000198544	0.213550985	0.005734949	0.122372858	0.116261824	0.309362622	4.99875485291356e-05	0.015061554	0.84727293	0.101785214	0.191929288	0.02600778	0.739427903	-0.026344907	0.73617417	-0.314241951	3.73859972998427e-05	0.314241951	3.73859972998427e-05
BCAP29	blue	-0.282497548	0.000226358	-0.529721097	2.16120184912885e-13	0.093148622	0.232609216	0.466020389	2.49450019398495e-10	-0.091131312	0.242926138	0.227901412	0.003146215	0.529826346	2.13349542201928e-13	-0.440254889	2.93160469978615e-09	-0.087561694	0.261953915	-0.065261987	0.403504219	-0.120083735	0.123301778	-0.193756527	0.012375073	0.042887739	0.583247725	-0.146123793	0.060306885	0.439929407	3.02038069832367e-09	-0.439929407	3.02038069832367e-09
BCAP31	turquoise	-0.098658848	0.206010142	0.052726942	0.499882061	0.286433913	0.000183103	-0.276881408	0.000304696	-0.240456455	0.001805011	-0.489885743	2.10430542980861e-11	-0.603529203	7.55660178808254e-18	0.626668255	1.70279519730813e-19	-0.139740164	0.072551415	-0.014345706	0.854449437	-0.138319388	0.075534177	0.251741542	0.001068614	0.087351787	0.263103731	0.204667179	0.008167	-0.530190909	2.04017187216799e-13	0.530190909	2.04017187216799e-13
BCAR3	brown	-0.283997648	0.000208861	-0.386812649	2.63434547601793e-07	-0.090157222	0.248020282	0.104217997	0.181467437	-0.00448032	0.954315001	0.200516924	0.00958865	0.241849686	0.001694064	-0.210832296	0.006399532	-0.070162918	0.369045479	0.163720766	0.035057088	-0.036682121	0.638924692	-0.003720054	0.962060903	0.114866797	0.14057467	-0.193917715	0.012301141	0.130055907	0.094901106	-0.130055907	0.094901106
BCAS1	blue	0.351052146	3.53050944508617e-06	0.253602715	0.000977868	0.240619751	0.001791674	0.467882319	2.07084065055323e-10	0.388954125	2.23255077151121e-07	-0.066996816	0.391093969	0.257377499	0.000815151	-0.349285438	3.98170656657323e-06	-0.16886438	0.029639986	-0.447531352	1.49232809296315e-09	0.18176419	0.019091998	-0.198183699	0.010480365	-0.178299609	0.021543635	-0.149011604	0.055354344	0.326835356	1.72509902137648e-05	-0.326835356	1.72509902137648e-05
BCAS2	turquoise	-0.041490786	0.59558467	0.04563238	0.559359108	0.141771817	0.068452886	0.011323849	0.884868963	-0.137080086	0.078216227	-0.172775749	0.026013726	-0.111138608	0.154006704	0.175089206	0.024053176	0.007896361	0.919574039	-0.076848827	0.325065203	-0.168015151	0.030481838	-0.030892975	0.692758136	-0.176741184	0.022732128	0.197230539	0.010865178	-0.056079138	0.472982691	0.056079138	0.472982691
BCAS3	brown	-0.168282537	0.030214607	-0.423579804	1.29897086980603e-08	-0.329459035	1.46196770841297e-05	-0.118999704	0.126748614	0.294405778	0.000118033	0.311593066	4.37993939163539e-05	0.154790286	0.046449919	-0.122342708	0.116352469	0.212392161	0.006010289	0.300325673	8.44764995474141e-05	-0.014920797	0.848683073	-0.070385676	0.367523603	0.111217039	0.153714515	0.260625095	0.000695493	0.131051276	0.09237797	-0.131051276	0.09237797
BCAS4	turquoise	-0.307099666	5.7098420398702e-05	-0.333396285	1.13718447694404e-05	-0.211741411	0.006170029	-0.407953903	4.87980268833762e-08	0.028928071	0.711402433	0.025748636	0.741932131	-0.322614421	2.2442243926754e-05	0.294529197	0.000117222	0.017985901	0.818092011	0.377625508	5.28778399551865e-07	0.063797274	0.41416187	0.102642877	0.188191998	0.152320663	0.050097281	0.051221949	0.512215225	-0.304201141	6.75965091665661e-05	0.304201141	6.75965091665661e-05
BCAT1	turquoise	-0.308901806	5.13644198463007e-05	-0.088466385	0.257037642	0.037285955	0.633410691	-0.417523788	2.18703236869221e-08	-0.185326485	0.016826932	-0.302315027	7.53721142205785e-05	-0.52869863	2.44924669118279e-13	0.548771583	1.94116440921648e-14	-0.053726867	0.491775027	0.247852124	0.001283657	-0.156921992	0.043482299	0.248422385	0.00124983	0.130825926	0.092944477	-0.054725641	0.483747657	-0.46510763	2.73170884503245e-10	0.46510763	2.73170884503245e-10
BCCIP	turquoise	-0.342391401	6.32249890569203e-06	-0.11712706	0.132877422	-0.100771694	0.196415093	-0.513639316	1.47437699962274e-12	-0.072280165	0.354737609	-0.177314736	0.022288317	-0.482064111	4.8330698727933e-11	0.584433198	1.38174092570853e-16	-0.039981371	0.609045754	0.305813267	6.15531484510817e-05	-0.151429414	0.051470652	0.282032124	0.000232058	0.133885223	0.085485725	0.254118675	0.000953994	-0.441974816	2.5027310476198e-09	0.441974816	2.5027310476198e-09
BCHE	brown	-0.306863895	5.78915448025182e-05	-0.34327621	5.96183864260851e-06	-0.645056451	6.61528078157751e-21	-0.15384378	0.047820733	0.042999778	0.582263413	0.820142222	1.29281290510707e-41	0.51589214	1.1334778978016e-12	-0.526242649	3.30223984848686e-13	0.024997789	0.749203149	0.51999029	6.9905726295388e-13	0.011573131	0.882352563	-0.17253199	0.026228057	0.106639157	0.171478034	-0.083478013	0.284943795	0.292236681	0.000133183	-0.292236681	0.000133183
BCKDHA	blue	0.512650436	1.65375238711289e-12	0.273093242	0.000371016	0.356970889	2.34714814382452e-06	0.71089471	7.42045890391313e-27	0.211115339	0.006327276	-0.088534107	0.256672196	0.440172584	2.95381281641534e-09	-0.470395019	1.60798857988653e-10	-0.029649436	0.704537059	-0.616661176	9.12416726406596e-19	0.079593159	0.308034266	-0.340458494	7.18361982840418e-06	-0.320430679	2.56750735507453e-05	0.065082401	0.404802112	0.509869364	2.27950947989075e-12	-0.509869364	2.27950947989075e-12
BCKDHB	brown	-0.290750608	0.000144589	-0.538751122	7.02735063570601e-14	-0.322371382	2.27820737896253e-05	0.09535498	0.221682572	0.298979487	9.12108638303919e-05	0.396346643	1.2495359350199e-07	0.454991393	7.34474769839831e-10	-0.332624022	1.19495009476081e-05	0.221989589	0.004046962	0.233402578	0.002475082	0.039037902	0.617527199	-0.166062601	0.032494904	0.091250578	0.242307465	0.212822223	0.005906757	0.311249166	4.47040931235128e-05	-0.311249166	4.47040931235128e-05
BCKDK	red	-0.092867274	0.234029305	-0.350541935	3.65556010333882e-06	-0.188842255	0.014824339	-0.123328684	0.113416573	0.119351653	0.125621486	0.183134878	0.018190974	0.056114035	0.472706883	-0.033331839	0.669871683	0.051314921	0.51144881	0.213330233	0.005786514	-0.001359982	0.986125685	0.075131046	0.336028596	0.195964441	0.011395546	0.071272279	0.361504855	0.00576325	0.941254034	-0.00576325	0.941254034
BCL10	blue	0.341916832	6.52436593160285e-06	0.236180246	0.002188118	0.61037085	2.54274742824099e-18	0.697223267	1.73141720918631e-25	-0.06545574	0.402106709	-0.355957408	2.5185670689401e-06	0.233687042	0.0024442	-0.244105523	0.001527536	-0.16692052	0.031596909	-0.663947124	1.85067283193587e-22	-0.015521614	0.842667318	-0.243110839	0.001599031	-0.302687231	7.37742546567773e-05	-0.065810433	0.399555835	0.359297319	1.99466087624146e-06	-0.359297319	1.99466087624146e-06
BCL11A	black	0.32627395	1.78693249992552e-05	0.554368386	9.28543329565285e-15	0.501253453	6.04925905165088e-12	0.270223997	0.00042989	-0.213034484	0.005856248	-0.533971285	1.27896649786262e-13	-0.171217484	0.027410113	0.26711528	0.000503352	-0.242508358	0.001643807	-0.525051137	3.81411226132586e-13	-0.058255306	0.455951972	-0.153959965	0.047650672	-0.308520851	5.25294821852724e-05	0.251115834	0.001100815	-0.069682299	0.372342246	0.069682299	0.372342246
BCL11B	turquoise	0.135362193	0.082060502	0.342346714	6.3412518570632e-06	0.654129402	1.22568118690288e-21	0.053652213	0.492377868	-0.242449194	0.001648265	-0.764799961	3.93882397714506e-33	-0.552338007	1.21527720222162e-14	0.548872521	1.91575134881531e-14	-0.188260677	0.015140502	-0.430919842	6.8128738282258e-09	-0.014865856	0.849233619	0.157671432	0.04247742	-0.141896362	0.0682079	-0.13809545	0.076013231	-0.327287309	1.67679422829814e-05	0.327287309	1.67679422829814e-05
BCL2	brown	-0.101890936	0.191465702	-0.122318217	0.11642614	-0.627875148	1.38500554501653e-19	-0.313406774	3.93059775499709e-05	0.17966195	0.020548977	0.472552479	1.29192621416739e-10	0.156244095	0.044408316	-0.145224469	0.06192154	0.388746963	2.26869608271512e-07	0.430060866	7.35318351854446e-09	0.268302756	0.00047402	-0.03652998	0.640317134	0.161401654	0.037760777	0.458025832	5.47775275544901e-10	0.022782454	0.770782745	-0.022782454	0.770782745
BCL2A1	greenyellow	-0.440273739	2.92654130874245e-09	-0.341140895	6.86764250211675e-06	-0.276549867	0.000310028	-0.476922244	8.25449013214072e-11	-0.014066787	0.85724891	-0.017895094	0.818994613	-0.317271142	3.11370419342223e-05	0.316194868	3.32351494623541e-05	0.115096517	0.139777193	0.458105785	5.4353733575322e-10	0.416316153	2.42349221172247e-08	0.535231903	1.09311838017785e-13	0.699099358	1.13568187009139e-25	0.386636939	2.67022125023663e-07	-0.335764163	9.76088223895471e-06	0.335764163	9.76088223895471e-06
BCL2L1	blue	0.174630052	0.024431863	-0.012728158	0.870708767	0.442931471	2.29108407023609e-09	0.64809217	3.78732823716312e-21	-0.032228531	0.680189149	-0.189781681	0.014325811	0.286505562	0.000182393	-0.300690638	8.27326402213415e-05	-0.055270983	0.479394539	-0.500107113	6.87396962604669e-12	-0.05667389	0.468294005	-0.278982849	0.000272829	-0.245091708	0.001459544	0.018477689	0.813207938	0.429320674	7.85168610299534e-09	-0.429320674	7.85168610299534e-09
BCL2L11	turquoise	-0.330928043	1.33169506383046e-05	-0.095161089	0.222627923	0.265407685	0.000548479	-0.250907922	0.00111171	-0.234594449	0.00234801	-0.466389544	2.40433533751138e-10	-0.554303777	9.36555273898684e-15	0.574258673	6.02253300186947e-16	-0.05212771	0.504773885	0.049923269	0.52298269	-0.090801911	0.244640567	0.234012739	0.002409271	0.1700804	0.028469071	-0.016189407	0.835991626	-0.432212875	6.07102469559684e-09	0.432212875	6.07102469559684e-09
BCL2L13	red	-0.21772046	0.004835106	-0.192723428	0.012858247	0.011393387	0.884166884	-0.049307472	0.528128263	-0.278233334	0.000283822	0.066681252	0.393334138	0.027100425	0.7288995	0.075607234	0.332966065	-0.073372734	0.347491922	0.109468572	0.160327969	-0.358148266	2.16194321875424e-06	-0.002191613	0.977643311	-0.098323151	0.207565174	-0.132855369	0.087941104	-0.023536017	0.7634216	0.023536017	0.7634216
BCL2L14	purple	0.299777727	8.71594083729607e-05	0.099823086	0.200682093	-0.078378794	0.315496945	-0.004704453	0.95203222	0.647737401	4.04372056373053e-21	-0.025563733	0.743720602	0.002953176	0.969877778	-0.086047824	0.270323787	0.16398049	0.034764751	-0.118800921	0.127388659	0.403426993	7.07154007756977e-08	0.157775442	0.042339509	0.119976362	0.123639916	0.195453623	0.011615892	0.022315925	0.775350328	-0.022315925	0.775350328
BCL2L2	brown	-0.007156339	0.927089399	-0.27224994	0.000387494	-0.251726059	0.001069401	0.276601664	0.000309189	0.108476086	0.164175579	0.58576466	1.13527679115556e-16	0.623700051	2.81929017381821e-19	-0.617913308	7.41988340203285e-19	-0.05995059	0.442925051	0.08919794	0.253108912	-0.186660928	0.016040706	-0.395773765	1.30768146204053e-07	-0.165312479	0.033297726	-0.250739995	0.001120582	0.511825432	1.819477184824e-12	-0.511825432	1.819477184824e-12
BCL6	turquoise	-0.163058669	0.035811742	0.076962337	0.324348967	-0.124383057	0.11034133	-0.42298033	1.36834473226212e-08	-0.127289278	0.102202188	-0.041364519	0.59670556	-0.381936517	3.82323657083026e-07	0.319200779	2.76840991118146e-05	-0.179883623	0.020390943	0.267558617	0.000492211	-0.036703358	0.638730427	0.10474335	0.17926435	0.090385127	0.246821834	-0.040496511	0.604436619	-0.362751699	1.56278819884025e-06	0.362751699	1.56278819884025e-06
BCL7A	turquoise	-0.112111563	0.150411528	0.015050605	0.8473826	-0.167963986	0.030533202	-0.537255688	8.48395254640389e-14	0.019479818	0.803277975	-0.201469776	0.009244211	-0.545644554	2.91351885713178e-14	0.576816113	4.1797827310285e-16	0.167157058	0.031353062	0.278169051	0.000284783	0.035528736	0.649511947	0.193777152	0.012365591	0.064767797	0.407081757	0.303477527	7.04862002415467e-05	-0.499399056	7.43684174092045e-12	0.499399056	7.43684174092045e-12
BCL7B	red	-0.298951192	9.13576613545987e-05	-0.30293515	7.27276166673675e-05	-0.514915714	1.27060656589803e-12	-0.429318297	7.85333773786249e-09	0.040967441	0.600236674	0.462516801	3.53006637572297e-10	0.030313343	0.698239518	-0.025531219	0.744035237	0.088073075	0.259167114	0.545157421	3.10260385180927e-14	-0.04936333	0.527660465	0.122385805	0.116222916	0.206797167	0.007512658	-0.105019434	0.178114514	-0.035803439	0.646983894	0.035803439	0.646983894
BCL7C	brown	0.025009822	0.749086449	-0.268286903	0.000474401	-0.237046627	0.002105002	-0.114248327	0.142738931	0.196011384	0.011375482	0.252373033	0.001036993	0.080332212	0.303549652	-0.091074059	0.243223522	-0.016965942	0.828243613	0.209419467	0.006771317	-0.016640066	0.831493132	-0.076927394	0.324569344	0.10529458	0.176974	0.020840529	0.789845362	0.057079316	0.465112536	-0.057079316	0.465112536
BCLAF1	red	-0.438897558	3.31929438364701e-09	-0.153947884	0.047668331	-0.030936575	0.692346464	-0.169300623	0.029215288	-0.220710753	0.004269972	-0.039970719	0.609141229	-0.088692223	0.255820356	0.224058241	0.003708324	0.031442506	0.687576083	0.224914987	0.003575713	-0.129369223	0.096673433	0.03340621	0.669178397	0.069524199	0.373430661	-0.058267751	0.455855571	-0.14968006	0.054257157	0.14968006	0.054257157
BCOR	blue	0.103969262	0.182517436	0.219986646	0.004401085	0.220085272	0.004383017	0.582516264	1.83057987908984e-16	-0.112094429	0.150474287	0.029534051	0.705633619	0.505417703	3.78724331874161e-12	-0.411063791	3.76989838317665e-08	-0.021013151	0.788145611	-0.409799423	4.18824355370119e-08	0.045994085	0.556246364	-0.317120063	3.1423840403404e-05	-0.260133929	0.000712486	-0.012367264	0.874344068	0.425044336	1.14343338197275e-08	-0.425044336	1.14343338197275e-08
BCR	blue	0.131371141	0.091578581	0.018636183	0.811635415	0.563256542	2.79727826704207e-15	0.535547689	1.05084990974668e-13	-0.199890842	0.009821094	-0.361475217	1.71081361807155e-06	0.068870261	0.377953289	-0.068932304	0.377522768	-0.127018239	0.102940646	-0.498709051	8.02828042895345e-12	-0.085281611	0.274628527	-0.108295133	0.164884452	-0.206708306	0.007538996	-0.106329492	0.172732428	0.207531393	0.007298144	-0.207531393	0.007298144
BCS1L	green	0.289591204	0.000154115	0.301219781	8.02640896397733e-05	0.104084264	0.182031419	0.219384695	0.00451282	0.10850573	0.164059669	0.000875646	0.991066538	0.1880265	0.015269459	-0.099985537	0.199946641	-0.213518046	0.005742617	-0.256383206	0.000855406	-0.175658306	0.02359082	-0.258914599	0.000756336	-0.309844315	4.85854010953976e-05	0.148320926	0.056507187	0.236531608	0.002154057	-0.236531608	0.002154057
BDH1	blue	0.304678092	6.57529850761373e-05	0.131839777	0.090417351	0.64545205	6.15373695565285e-21	0.55048273	1.55160023785166e-14	-0.083717006	0.283562205	-0.454774499	7.4995214730421e-10	-0.003129287	0.968082381	0.012983925	0.868134049	-0.063009418	0.419962119	-0.637037488	2.80164425185503e-20	-0.237447095	0.002067561	-0.329076964	1.49777244985008e-05	-0.511823101	1.81996747957455e-12	0.108796362	0.162926492	0.251871686	0.001062026	-0.251871686	0.001062026
BDH2	brown	-0.004596962	0.953126955	-0.028223785	0.718127715	-0.430301493	7.19779902928978e-09	0.131926115	0.090204699	0.246739274	0.001352091	0.613195644	1.60933361078708e-18	0.631845925	6.97446430830941e-20	-0.603057287	8.13836337993391e-18	-0.064516011	0.408911667	0.17409558	0.024879105	0.10017619	0.199086007	-0.261567757	0.00066392	-0.013738334	0.860547843	0.061106553	0.434164645	0.428327889	8.57165286740771e-09	-0.428327889	8.57165286740771e-09
BDKRB1	blue	0.334248449	1.07651080453291e-05	0.200004655	0.009778472	0.492492203	1.58755099764926e-11	0.629907844	9.76041006419766e-20	-0.072039618	0.356345467	-0.192268522	0.013076197	0.284667309	0.000201464	-0.337453549	8.74625459128897e-06	-0.203245411	0.008631434	-0.582053449	1.95867728926843e-16	-0.000472706	0.995177324	-0.244552099	0.001496397	-0.249774847	0.001172841	-0.20713856	0.007412228	0.376337245	5.82063502182852e-07	-0.376337245	5.82063502182852e-07
BDKRB2	blue	0.392266548	1.72433985703809e-07	0.199926366	0.009807773	0.493032672	1.49699890606968e-11	0.704997486	2.95199320844249e-26	-0.014785107	0.850042904	-0.145119777	0.062111788	0.353751806	2.93367451237917e-06	-0.447627991	1.47884662591231e-09	-0.229753166	0.002903884	-0.610887875	2.33932803264325e-18	0.041774039	0.593073661	-0.264455388	0.000575238	-0.26291298	0.000621147	-0.260212355	0.000709747	0.468641287	1.91891588269879e-10	-0.468641287	1.91891588269879e-10
BDNF	turquoise	-0.321895005	2.34622948882541e-05	-0.273856546	0.000356663	0.190733547	0.013835689	-0.12013123	0.123152437	-0.146875388	0.058984138	-0.261639095	0.000661586	-0.31508381	3.55401786672984e-05	0.31405515	3.78076117798598e-05	0.085245123	0.274834676	0.068330873	0.381708742	-0.182182434	0.018813053	0.08771585	0.261111682	-0.02977657	0.703329552	-0.120834525	0.120957354	-0.189876847	0.014276136	0.189876847	0.014276136
BEAN1	blue	0.055738925	0.475676207	-0.188204016	0.015171616	0.099447815	0.202388497	0.322229859	2.29821886647728e-05	-0.010852875	0.889626366	0.025425166	0.745061788	0.247748092	0.001289917	-0.281455039	0.00023931	0.39088327	1.92140268392559e-07	-0.163846845	0.034914919	0.103261802	0.185528258	-0.104257233	0.181302216	0.017866848	0.81927542	-0.021669357	0.781693318	0.228223888	0.003102743	-0.228223888	0.003102743
BECN1	brown	-0.178832858	0.021149465	-0.325522454	1.87298214472979e-05	-0.1198575	0.124015073	0.246638239	0.001358466	0.024042894	0.758482045	0.372285459	7.85142269947936e-07	0.519370567	7.52375335831703e-13	-0.411838841	3.53362863668369e-08	-0.074747798	0.338506405	0.051114036	0.51310556	-0.055793386	0.475244472	-0.125399458	0.107438997	0.044449587	0.569596009	-0.110484441	0.15646006	0.40006306	9.28314623366708e-08	-0.40006306	9.28314623366708e-08
BEGAIN	brown	-0.034551103	0.658541279	-0.180269346	0.02011846	-0.424940643	1.15382844809128e-08	-0.071242754	0.361704298	0.165703291	0.032877384	0.465809626	2.54743672897824e-10	0.271243988	0.000408036	-0.33692974	9.04964544964067e-06	0.390141359	2.03580276617366e-07	0.265873561	0.00053581	0.081752957	0.295049834	-0.05332606	0.495016204	0.029349086	0.707392693	-0.027024898	0.729625652	0.173825063	0.025108137	-0.173825063	0.025108137
BEND5	brown	-0.319891361	2.65385136614754e-05	-0.434747564	4.83618896625866e-09	-0.795692909	1.52012432696278e-37	-0.325712922	1.85081009262629e-05	0.273981726	0.000354359	0.771675728	4.71454327435454e-34	0.345566359	5.11675455335102e-06	-0.367772871	1.09055078450621e-06	0.354174738	2.84934592321173e-06	0.655197066	1.00130474272447e-21	0.138523331	0.075100023	-0.068071323	0.383523893	0.167380115	0.03112458	0.215654856	0.00526373	0.142687591	0.066668148	-0.142687591	0.066668148
BEST1	green	0.582350084	1.87560428734749e-16	0.486105181	3.15350123197394e-11	0.111352766	0.153209863	0.215977983	0.005194512	0.249028862	0.001214752	-0.062184414	0.426086249	0.082397449	0.29124666	-0.145290921	0.061801032	-0.008703949	0.91138063	-0.383370961	3.42860408578453e-07	-0.01447517	0.85315063	-0.254703186	0.000927594	-0.379167996	4.7109906934995e-07	0.066930237	0.391565974	0.169088454	0.02942119	-0.169088454	0.02942119
BEST2	green	0.260270647	0.000707718	0.223729049	0.003760445	0.05763272	0.460789131	-0.026402702	0.735616846	0.094207747	0.227317716	-0.100189069	0.199027963	-0.104020694	0.182299958	0.066612729	0.393821589	-0.022527738	0.773275589	-0.127245791	0.102320389	-0.000229878	0.997654707	0.02503448	0.748847329	-0.121241416	0.119701311	0.034082126	0.662890392	-0.068215577	0.382514415	0.068215577	0.382514415
BET1	turquoise	-0.484442474	3.7616818907859e-11	-0.209012711	0.006881862	-0.209382769	0.006781225	-0.556582616	6.90939269430854e-15	-0.068847158	0.378113679	-0.07799036	0.317908632	-0.392047039	1.75426335343138e-07	0.515547656	1.18012857231359e-12	0.059983328	0.442675577	0.449749969	1.2108008573582e-09	-0.051523562	0.509731028	0.360850371	1.78805056737549e-06	0.296179557	0.000106858	0.235688104	0.002236648	-0.478616369	6.926661362506e-11	0.478616369	6.926661362506e-11
BEX1	red	-0.199480583	0.009976094	-0.280696111	0.000249169	-0.708052998	1.44965650869909e-26	-0.396540896	1.23038862036803e-07	0.291782699	0.000136575	0.538117518	7.61205284089396e-14	0.141583599	0.068824479	-0.141224076	0.06953884	0.560742264	3.94196237646451e-15	0.5667555	1.72705771854212e-15	0.178577957	0.021337101	0.036273003	0.642671909	0.198689597	0.010281043	0.456713211	6.22091953012473e-10	-0.036542235	0.640204926	0.036542235	0.640204926
BEX4	tan	-0.063633291	0.41536524	-0.31591541	3.38012961937204e-05	-0.135347383	0.082094292	0.518645294	8.19806145244146e-13	0.091630912	0.240341879	0.463202542	3.29914728273168e-10	0.776665953	9.63598261118845e-35	-0.689395767	9.71681977030181e-25	0.082136028	0.292785361	-0.074115383	0.342620483	0.034486616	0.659138638	-0.460752818	4.19820803336796e-10	-0.163108631	0.03575432	0.1309087	0.092736071	0.6169455	8.70639191860551e-19	-0.6169455	8.70639191860551e-19
BFAR	turquoise	-0.195950535	0.011401495	0.113828537	0.144222312	-0.226435002	0.003350917	-0.619174458	6.01932349572462e-19	-0.031224592	0.689629283	-0.126611838	0.104055774	-0.50641124	3.38369860933235e-12	0.539270357	6.58101199407665e-14	0.098133681	0.208446561	0.390491746	1.98098445533159e-07	-0.020997053	0.788304076	0.44234232	2.4192848666365e-09	0.270060382	0.000433495	0.208646544	0.006982747	-0.548700786	1.95918462421868e-14	0.548700786	1.95918462421868e-14
BFSP1	red	-0.271262975	0.000407639	-0.281854438	0.000234269	-0.170481167	0.028091923	-0.288924185	0.000159857	-0.130571502	0.093587392	0.087735867	0.261002451	-0.162767117	0.036148379	0.184021941	0.017627728	0.263414073	0.000605875	0.303453123	7.05856423276579e-05	-0.194636636	0.011976096	0.011458969	0.883504834	-0.026794946	0.731838001	0.204489405	0.008223833	-0.166956348	0.03155987	0.166956348	0.03155987
BGN	red	-0.547683413	2.23686541645686e-14	-0.291116673	0.000141698	-0.344878643	5.35777764867306e-06	-0.699652543	1.00226639786041e-25	-0.139274293	0.073518748	0.035322935	0.651408529	-0.47613385	8.95352135504212e-11	0.441205066	2.68660661597645e-09	0.082084964	0.293086551	0.674635285	2.17543164385641e-23	0.035251163	0.652070483	0.401037542	8.58211053005632e-08	0.507705177	2.92030348304141e-12	-0.07387826	0.344171176	-0.631313021	7.65149932559466e-20	0.631313021	7.65149932559466e-20
BHLHB9	red	-0.472528244	1.29511721229335e-10	-0.359880779	1.91450843579589e-06	-0.486275497	3.09688098720797e-11	-0.508147285	2.77658751479829e-12	-0.078116636	0.317123307	0.312368607	4.18219391936426e-05	-0.129487895	0.096365281	0.191905721	0.013252332	0.126240845	0.105082029	0.59389256	3.35482914717683e-17	-0.121493071	0.118929553	0.091749751	0.23973	0.185239471	0.016879343	0.21985744	0.004424857	-0.286405581	0.000183385	0.286405581	0.000183385
BHLHE40	blue	0.299933752	8.63874489562007e-05	0.189631757	0.014404376	0.561163886	3.72235738658363e-15	0.682760528	4.0199700641415e-24	-0.125513826	0.107116203	-0.239979901	0.001844454	0.319991688	2.63758479723244e-05	-0.331445861	1.28844957112501e-05	-0.339965059	7.42062793050526e-06	-0.603741779	7.30802151503673e-18	-0.036176995	0.643552588	-0.268947084	0.000458774	-0.201701315	0.009162185	-0.174352436	0.0246633	0.436875631	3.98987043636909e-09	-0.436875631	3.98987043636909e-09
BHLHE41	red	-0.452262486	9.53816621069098e-10	-0.263142852	0.000614098	-0.644405096	7.45011908430992e-21	-0.620297957	4.99193109977749e-19	-0.042307397	0.588358582	0.410378713	3.99131653242411e-08	-0.095416498	0.221383224	0.105834193	0.174752909	0.148404183	0.056367178	0.728871352	8.82773675639113e-29	0.119151513	0.126261488	0.270439629	0.000425182	0.458794043	5.08343547413507e-10	0.166378618	0.032161637	-0.26784942	0.000485027	0.26784942	0.000485027
BHMT	green	0.657602657	6.33010037995336e-22	0.315433132	3.47997358628416e-05	0.107969365	0.166166387	0.421338696	1.57706221526998e-08	0.286538289	0.000182069	0.092894609	0.233891069	0.331749484	1.26371354545384e-05	-0.413260762	3.13665319910842e-08	-0.037521771	0.631262748	-0.41937405	1.86724517488911e-08	-0.114388054	0.142247773	-0.437820064	3.66181935741314e-09	-0.434074951	5.1379437553552e-09	-0.066060883	0.397760477	0.421805075	1.51484063467643e-08	-0.421805075	1.51484063467643e-08
BHMT2	brown	-0.329680979	1.44154181398667e-05	-0.487190041	2.80930413693955e-11	-0.78373654	9.4578884957478e-36	-0.234330416	0.002375639	0.124449088	0.110150934	0.904014138	2.04666856617626e-62	0.515558596	1.17861882329942e-12	-0.533099823	1.42506555434989e-13	0.194772614	0.011915472	0.640143473	1.60993512176955e-20	0.05474035	0.48362997	-0.110110438	0.157875832	0.219594131	0.004473659	-0.127641068	0.101249959	0.252251848	0.001042994	-0.252251848	0.001042994
BICC1	red	-0.546132965	2.73522665126971e-14	-0.555999097	7.47066988553193e-15	-0.798900918	4.78755480694023e-38	-0.548497241	2.011906560117e-14	0.10757584	0.167724837	0.702728928	4.97594651819117e-26	0.150147083	0.053501315	-0.19612463	0.011327208	0.124998558	0.10857653	0.859784638	9.8112682628152e-50	0.152809391	0.049357187	0.173385267	0.025484348	0.514298264	1.36550504242373e-12	-0.100156733	0.199173715	-0.085202318	0.275076648	0.085202318	0.275076648
BICD1	turquoise	0.23059292	0.002799658	0.543928083	3.63451759910194e-14	0.007532638	0.923267011	-0.385355929	2.94626539030904e-07	-0.198414424	0.010389041	-0.303079802	7.21233854257192e-05	-0.521108454	6.12001586384314e-13	0.496116373	1.06865127941828e-11	0.053585016	0.492920831	0.031878017	0.683479516	-0.158378351	0.041547462	0.16085974	0.038417288	-0.105275241	0.177053987	0.15234052	0.050067033	-0.45243801	9.37983822516703e-10	0.45243801	9.37983822516703e-10
BICD2	black	-0.053580089	0.492960661	0.065688163	0.400434081	0.598225065	1.72710978551481e-17	0.20190744	0.009089703	-0.421250263	1.58913447525902e-08	-0.452128608	9.6606598987935e-10	-0.270022725	0.000434328	0.251356915	0.001088305	-0.29690638	0.000102571	-0.330479463	1.37026363328286e-05	-0.303457926	7.05660612729419e-05	-0.020041716	0.797723831	-0.232819442	0.002539497	-0.284630151	0.000201868	-0.089858724	0.249596042	0.089858724	0.249596042
BID	turquoise	-0.378195617	5.06715154202779e-07	-0.12830169	0.099480706	0.030880874	0.692872408	-0.639563778	1.78617241533376e-20	-0.202333071	0.008941639	-0.40166422	8.15842523723711e-08	-0.793639269	3.15069158365437e-37	0.787681461	2.49298459333141e-36	0.027277602	0.727196974	0.336477672	9.31946770548187e-06	-0.031670674	0.685428717	0.490285459	2.01561639195797e-11	0.293697569	0.000122793	0.05729687	0.463410258	-0.702380892	5.38859008461706e-26	0.702380892	5.38859008461706e-26
BIK	turquoise	-0.137002112	0.078387512	-0.127748781	0.100959803	0.348903506	4.08619853814876e-06	-0.075534911	0.333430047	0.037023027	0.635809201	-0.458876815	5.0426249430954e-10	-0.41714546	2.25861462590263e-08	0.401098328	8.54010741113461e-08	-0.035137837	0.65311623	-0.12041003	0.122278604	0.112382103	0.149423206	0.246908449	0.001341477	0.126576964	0.104151908	-0.048776795	0.532582979	-0.276748701	0.00030682	0.276748701	0.00030682
BIN1	brown	-0.204251445	0.008300456	-0.244119458	0.001526556	-0.749417956	3.53412882621645e-31	-0.37160473	8.25302405688379e-07	0.24746785	0.001306921	0.692690331	4.73294530753984e-25	0.270194474	0.000430538	-0.301517717	7.89046925377183e-05	0.148563207	0.05610055	0.600566598	1.20132437571688e-17	0.199993996	0.009782457	0.043912875	0.574270214	0.218257817	0.004728858	0.009815452	0.90011927	0.17487056	0.024232871	-0.17487056	0.024232871
BIN2	magenta	0.404495901	6.48167391418856e-08	0.290209158	0.000148967	-0.090676131	0.245297428	0.063319618	0.417672781	0.29348873	0.00012423	0.018951107	0.808513098	0.099474847	0.20226523	-0.197687716	0.010679079	0.171887523	0.026802017	-0.169836973	0.028700255	0.737537677	9.1622789427019e-30	0.18772849	0.015434952	0.325207288	1.91022148377694e-05	0.001848343	0.981144313	0.095484737	0.22105151	-0.095484737	0.22105151
BIN3	blue	0.061094408	0.434256166	0.046789398	0.549431686	0.211174042	0.006312382	0.167086168	0.031425974	0.066475913	0.394795951	-0.219531941	0.004485255	-0.084011161	0.281867905	0.013916037	0.858762719	0.053773801	0.491396227	-0.188647951	0.014929321	0.167096924	0.031414902	0.082943706	0.28804886	0.029651831	0.704514306	0.19436697	0.012097125	0.026934829	0.73049193	-0.026934829	0.73049193
BIN3-IT1	pink	0.554295594	9.37574821864455e-15	0.709916515	9.35274777428834e-27	0.457594561	5.71191509253633e-10	0.287098201	0.000176612	-0.110990366	0.154560109	-0.417641953	2.16512543361241e-08	-0.167565084	0.030936187	0.075120067	0.336099418	-0.21070252	0.006432907	-0.560125318	4.28623794391846e-15	-0.101998977	0.190992791	-0.1521663	0.050332944	-0.359441056	1.97462367894363e-06	-0.091409826	0.241483103	0.012531612	0.872688251	-0.012531612	0.872688251
BIRC2	turquoise	-0.094228381	0.227215476	0.154698385	0.046581565	0.070864865	0.364262964	-0.280190002	0.000255952	-0.09555257	0.220722119	-0.249348857	0.001196609	-0.370858423	8.71581771209817e-07	0.381672573	3.90043084756867e-07	-0.052668563	0.500357541	0.063050663	0.419657304	0.024394861	0.755057826	0.404660016	6.39539979668381e-08	0.134359178	0.084374322	0.05202304	0.505630914	-0.36044608	1.83978168404631e-06	0.36044608	1.83978168404631e-06
BIRC3	turquoise	-0.270607108	0.000421558	-0.16185614	0.037217499	-0.329169693	1.48900729186766e-05	-0.32688057	1.72020801654782e-05	0.185180755	0.01691479	0.189911783	0.014257938	-0.058017113	0.45779925	0.029939196	0.701786026	0.114041281	0.143469096	0.333489755	1.13037485609615e-05	0.434455249	4.96517014585717e-09	0.448646693	1.34370219686893e-09	0.456432121	6.39228446633465e-10	0.051083908	0.51335427	-0.086645342	0.266998782	0.086645342	0.266998782
BIRC5	turquoise	-0.129365497	0.096683121	0.116727158	0.134215207	0.419836437	1.79464987453051e-08	-0.374916986	6.46743086274791e-07	-0.29432171	0.000118589	-0.750903815	2.32208869780849e-31	-0.861086059	4.82958260210097e-50	0.890091898	7.5818186215443e-58	-0.110805231	0.15525334	-0.054190887	0.488036814	-0.117083196	0.133023658	0.386389174	2.72160394408291e-07	0.093827685	0.229206677	0.197556449	0.010732223	-0.6758596	1.69257010929825e-23	0.6758596	1.69257010929825e-23
BLCAP	turquoise	-0.017589272	0.822036158	0.291640226	0.000137656	0.267569079	0.00049195	-0.23629994	0.00217646	-0.260119467	0.000712992	-0.443599392	2.15366933060083e-09	-0.564243385	2.44296960662269e-15	0.549222137	1.83021024117206e-14	-0.137415947	0.077481894	-0.075371263	0.334481441	-0.102768359	0.1876497	0.239524284	0.001882896	0.00955853	0.902720631	0.052783023	0.499425525	-0.516336553	1.07593617085101e-12	0.516336553	1.07593617085101e-12
BLM	turquoise	0.145044282	0.062249275	0.390063636	2.04815797293431e-07	0.268006494	0.000481187	-0.374719846	6.56245862687611e-07	-0.094870175	0.224051688	-0.623415769	2.95794378302791e-19	-0.767744541	1.60118366935944e-33	0.729559688	7.39772250740259e-29	-0.022172228	0.776758764	-0.09238685	0.236468265	0.057536504	0.461539201	0.305599579	6.2323992071973e-05	0.043945529	0.573985313	0.106702425	0.171222579	-0.591845591	4.57517029802704e-17	0.591845591	4.57517029802704e-17
BLMH	turquoise	-0.221248241	0.004174931	-0.121914167	0.117646814	0.146991748	0.058781504	-0.233156681	0.002502062	-0.112892416	0.147572338	-0.297407379	9.97105372253467e-05	-0.378407141	4.98755130820776e-07	0.494130953	1.32816768131435e-11	-0.090208907	0.247748142	0.062215494	0.425854608	-0.150318061	0.053226788	0.071137041	0.362418946	-0.03046167	0.696835344	0.079027731	0.311494498	-0.311465584	4.41327374955525e-05	0.311465584	4.41327374955525e-05
BLNK	blue	0.350111593	3.76429503449289e-06	0.121982414	0.117439938	0.48174794	4.99607667207702e-11	0.895613835	1.39734232257387e-59	0.066020608	0.39804886	-0.093842126	0.229134701	0.586599545	1.00322871311831e-16	-0.581309743	2.18306977083762e-16	-0.112294813	0.14974155	-0.686534806	1.80072068616349e-24	0.127916201	0.100510113	-0.428072525	8.76688289538238e-09	-0.324177503	2.0368291036761e-05	-0.008913569	0.909255415	0.654072207	1.23900107938312e-21	-0.654072207	1.23900107938312e-21
BLOC1S1	blue	0.478750271	6.8310276304528e-11	0.108941195	0.162363979	0.118611036	0.128002379	0.68269588	4.07522104222263e-24	0.201287224	0.00930934	0.256423097	0.000853756	0.685692129	2.15662628330616e-24	-0.665115933	1.47067056889073e-22	-0.067413845	0.388145319	-0.454856125	7.44090730068839e-10	-0.098652978	0.20603726	-0.575916103	4.75482200748791e-16	-0.409753221	4.20434551664272e-08	-0.00576705	0.941215365	0.640923061	1.39953697688526e-20	-0.640923061	1.39953697688526e-20
BLVRA	blue	0.183756241	0.017794825	-0.105310666	0.176907488	0.248143858	0.001266249	0.639022077	1.96786117631744e-20	-0.136005286	0.08060399	0.101280181	0.194155124	0.521804669	5.63224865253893e-13	-0.488579839	2.42123966542133e-11	-0.060811584	0.436390578	-0.37110266	8.56170400703599e-07	-0.143000092	0.066067877	-0.410123275	4.07702958439311e-08	-0.277875112	0.000289219	-0.067004538	0.391039252	0.47479289	1.02762533734198e-10	-0.47479289	1.02762533734198e-10
BLVRB	blue	0.341646498	6.64207301247635e-06	-0.003192348	0.967439532	0.359215639	2.00613324899254e-06	0.756781612	4.28073005096405e-32	0.121514928	0.118862705	0.030810534	0.693536793	0.507699211	2.92229154096239e-12	-0.579231906	2.95148490498049e-16	-0.116784681	0.134022142	-0.544321415	3.45533256866523e-14	-0.051242289	0.512047503	-0.406549451	5.47825702400544e-08	-0.352623119	3.17049247738432e-06	-0.164341545	0.034361789	0.614470149	1.30725941678508e-18	-0.614470149	1.30725941678508e-18
BLZF1	blue	0.110123991	0.157824361	0.090254961	0.247505826	0.463344236	3.25328866358005e-10	0.66629183	1.16584739696509e-22	-0.238692214	0.001954986	-0.111687987	0.151968815	0.43531993	4.59292874733454e-09	-0.33209934	1.23576772923237e-05	-0.295039503	0.000113921	-0.509515214	2.37409931294165e-12	-0.317918803	2.99352570504409e-05	-0.312039703	4.26500963926108e-05	-0.385226599	2.97560467163907e-07	-0.158667996	0.041171396	0.367272973	1.13063128386687e-06	-0.367272973	1.13063128386687e-06
BMP1	turquoise	0.108296093	0.164880686	0.229169127	0.002978427	0.231205403	0.002725788	-0.311781185	4.33118176322868e-05	-0.207402372	0.00733544	-0.4485036	1.36193851531785e-09	-0.618134386	7.15320868895362e-19	0.503076464	4.9318064679092e-12	-0.099660922	0.201418192	0.00212288	0.97834428	-0.093510457	0.230791796	0.322995212	2.19193966124926e-05	0.115446104	0.138570221	-0.089882905	0.249468135	-0.573987429	6.25925222547623e-16	0.573987429	6.25925222547623e-16
BMP2	red	-0.289506422	0.000154834	-0.239900377	0.001851112	-0.090800093	0.244650052	-0.199788332	0.009859623	0.025981082	0.739685774	0.03135831	0.688369108	-0.091283291	0.242137962	0.06898561	0.377153118	-0.130217969	0.094486612	0.262375198	0.000637933	0.047855641	0.540360005	0.292945757	0.000128041	0.309398808	4.98809093012591e-05	-0.025669296	0.742699377	-0.085974729	0.27073246	0.085974729	0.27073246
BMP2K	blue	-0.281612264	0.000237314	-0.251953917	0.001057883	0.265810249	0.000537516	0.291887426	0.000135785	-0.215111513	0.005381985	-0.12944589	0.096474266	0.169227235	0.029286369	-0.109124255	0.161655071	-0.097802143	0.209995294	-0.127892994	0.100572353	0.225154109	0.003539472	0.029428565	0.706636635	0.287311185	0.000174577	-0.236278665	0.002178528	0.16400413	0.034738245	-0.16400413	0.034738245
BMP4	brown	0.105343719	0.176770881	-0.199393354	0.010009327	-0.480152095	5.90361446519981e-11	-0.008769736	0.910713583	0.494509116	1.27443035676763e-11	0.570064427	1.08884509916852e-15	0.383960546	3.27796926345889e-07	-0.500136503	6.85152318209176e-12	0.018423054	0.813750182	0.243515816	0.001569562	0.184387535	0.017400036	-0.253550162	0.00098033	-0.003036575	0.969027525	-0.106843912	0.170652323	0.350984141	3.54693908421123e-06	-0.350984141	3.54693908421123e-06
BMP7	turquoise	0.198322797	0.010425224	0.300712684	8.26283867728296e-05	0.534427562	1.20839786609263e-13	0.093742571	0.229631216	-0.195605122	0.011550153	-0.588410609	7.66261251662603e-17	-0.443766046	2.12064321978083e-09	0.450672445	1.10950836560376e-09	-0.21965011	0.004463243	-0.402813923	7.43275285671049e-08	-0.319129373	2.780517530512e-05	-0.160650565	0.038673254	-0.445996468	1.72304149837583e-09	0.116357605	0.135460617	-0.225546115	0.003480775	0.225546115	0.003480775
BMPR1A	brown	-0.355057407	2.68071406544585e-06	-0.289846863	0.000151965	-0.701731384	6.25044736632877e-26	-0.380338801	4.31385261822818e-07	0.049180329	0.529193834	0.679855467	7.39814524108659e-24	0.312503328	4.14871065758057e-05	-0.187510153	0.015557192	0.013070787	0.867259961	0.624416591	2.49742100739358e-19	-0.182995476	0.018280893	-0.072377538	0.354088039	0.046313584	0.553503818	0.124470074	0.110090478	0.047374118	0.544447632	-0.047374118	0.544447632
BMPR2	red	-0.702787064	4.91011124407792e-26	-0.615102936	1.1786473139912e-18	-0.39723146	1.16457195865846e-07	-0.411481715	3.64067261441014e-08	-0.153754349	0.04795198	0.303112129	7.19889971437127e-05	-0.067687187	0.386219924	0.10515973	0.177532293	0.143805194	0.064541701	0.64346656	8.8372281212103e-21	-0.065269051	0.403453221	0.17408014	0.024892129	0.396948089	1.19116069116252e-07	-0.031093528	0.690865266	-0.154622736	0.046690165	0.154622736	0.046690165
BMS1	turquoise	0.054994403	0.481599652	0.357359738	2.2843729001928e-06	0.18495721	0.017050336	-0.356289863	2.46106495190084e-06	-0.202472146	0.008893724	-0.448860376	1.31690785465857e-09	-0.605932208	5.16988425504473e-18	0.636847421	2.89766032882265e-20	-0.09342911	0.231199512	-0.030342659	0.697961913	-0.032517557	0.677480519	0.371048862	8.59542601713625e-07	0.101803781	0.191847815	0.028034619	0.71993779	-0.557969509	5.73527477843145e-15	0.557969509	5.73527477843145e-15
BMX	brown	-0.166839281	0.031681029	-0.433215121	5.55019997155727e-09	-0.566881426	1.69716271045054e-15	-0.243552967	0.001566884	0.223379802	0.003816461	0.560027017	4.34373533427406e-15	0.22531515	0.003515251	-0.307715542	5.50744701583026e-05	0.030436344	0.697075027	0.474990386	1.00701909391086e-10	0.175960532	0.023348402	0.02558767	0.74348899	0.312799185	4.0760609781927e-05	0.012478528	0.873223023	0.126185536	0.105235707	-0.126185536	0.105235707
BNC1	turquoise	0.172640376	0.02613257	0.355851403	2.53716903641728e-06	0.699527222	1.03107310566705e-25	0.084858928	0.277022995	-0.328404557	1.56280532425281e-05	-0.760316845	1.51250788402329e-32	-0.523978642	4.34028592099062e-13	0.531570978	1.72155780384432e-13	-0.32898465	1.5065468331033e-05	-0.442609317	2.36035036399909e-09	-0.265860557	0.00053616	0.214123019	0.005603233	-0.150865454	0.052355708	-0.078112454	0.317149295	-0.334678391	1.04707412542705e-05	0.334678391	1.04707412542705e-05
BNC2	brown	-0.1719351	0.026759282	-0.132050089	0.08990005	-0.698840316	1.20400666265161e-25	-0.244373504	0.00150878	0.051997961	0.505836366	0.753832023	1.00604871584939e-31	0.422632624	1.41020259938438e-08	-0.435212284	4.63775993178793e-09	0.060383371	0.439633574	0.553163216	1.08960703213907e-14	-0.004482839	0.954289337	-0.163498691	0.035308694	0.112589506	0.148668867	-0.186535937	0.016112965	0.162771378	0.03614344	-0.162771378	0.03614344
BNIP2	red	-0.39655486	1.22902316236666e-07	-0.033542196	0.667911461	-0.162535052	0.036418237	-0.425913839	1.05974489073578e-08	-0.378024239	5.13253292028747e-07	0.011197791	0.886141905	-0.264160788	0.000583758	0.337288045	8.8410580618223e-06	-0.160263981	0.039150096	0.368865579	1.00760510029225e-06	-0.184144552	0.017551079	0.243722925	0.001554684	0.189496961	0.014475334	-0.014151969	0.856393764	-0.345003725	5.31315396883336e-06	0.345003725	5.31315396883336e-06
BNIP3	blue	0.055834666	0.47491737	-0.10892841	0.162413573	0.352090648	3.28841826263924e-06	0.352646902	3.16532008678572e-06	-0.096639707	0.215490601	-0.232246759	0.002604232	0.060522456	0.438578739	-0.024618345	0.752886059	-0.10532001	0.176868862	-0.267792473	0.000486426	-0.26943206	0.000447599	-0.192033056	0.013190277	-0.224751136	0.003600739	0.07058238	0.366182961	0.185434124	0.016762293	-0.185434124	0.016762293
BNIP3L	blue	-0.002405621	0.975460859	-0.035180693	0.652720683	0.113415474	0.145693319	0.313022609	4.021992238067e-05	-0.130391744	0.094043758	0.086265347	0.269110094	0.271036473	0.000412397	-0.293709757	0.000122709	-0.049358393	0.527701796	-0.108375212	0.164570466	-0.126563045	0.104190297	-0.326971851	1.71037370266577e-05	-0.174568218	0.024483249	-0.043469345	0.57814642	0.250849039	0.001114814	-0.250849039	0.001114814
BOLA1	red	-0.417347129	2.22018157137539e-08	-0.31233415	4.19079851863414e-05	-0.307810706	5.47678078309323e-05	-0.391545928	1.82445034159774e-07	-0.044604114	0.568253589	0.177909574	0.021835942	-0.134073117	0.085043726	0.228622055	0.003049816	0.130379773	0.094074211	0.417442401	2.20224466592462e-08	-0.184345922	0.017425824	0.08634887	0.268645056	0.073235709	0.348395496	0.247092373	0.001330024	-0.25006329	0.001156994	0.25006329	0.001156994
BORA	turquoise	-0.104954414	0.178384819	0.186910314	0.015897376	0.370664762	8.83989588355512e-07	-0.333279091	1.14577731416588e-05	-0.267405634	0.000496029	-0.661988875	2.71368864878449e-22	-0.739248376	5.79679905881072e-30	0.798094637	6.41321558930102e-38	-0.157975085	0.042075847	-0.060219202	0.440880502	-0.171098311	0.027519495	0.292809595	0.000129014	0.012453696	0.873473197	0.048528016	0.534677798	-0.554802792	8.76382684682e-15	0.554802792	8.76382684682e-15
BPGM	black	-0.230580364	0.002801191	-0.150865307	0.052355942	0.282713991	0.000223752	0.074639438	0.339209084	-0.248474547	0.001246777	-0.208654048	0.006980666	-0.136535493	0.07941886	0.114751639	0.140975746	-0.142815453	0.066422007	-0.043200453	0.580502306	-0.153470468	0.048370583	0.093078819	0.232960976	-0.0218504	0.779915776	-0.21242814	0.006001566	-0.073795218	0.344715287	0.073795218	0.344715287
BPHL	turquoise	0.055757367	0.475529982	0.18442463	0.017377077	0.122906248	0.114667282	-0.107017116	0.169956159	-0.170123464	0.028428339	-0.276675742	0.000307993	-0.278706951	0.000276828	0.337771375	8.56689045045495e-06	0.118791126	0.127420263	-0.056692282	0.46814942	-0.18848241	0.015019274	0.065877122	0.399077301	-0.029971237	0.701482053	0.226012516	0.003412083	-0.159001757	0.040741597	0.159001757	0.040741597
BPIFA1	green	0.745107989	1.17545123338663e-30	0.569727565	1.14146909495626e-15	0.29436239	0.00011832	0.266639859	0.000515559	0.144477529	0.063289399	-0.288218594	0.000166147	-0.079111538	0.310980029	-0.061128867	0.433996524	0.035527851	0.6495201	-0.513100459	1.56963634949603e-12	0.024889169	0.750256852	-0.149490741	0.05456606	-0.284222289	0.000206352	0.020618076	0.792037261	0.054780006	0.483312744	-0.054780006	0.483312744
BPTF	brown	-0.299406681	8.90212290156708e-05	-0.298684511	9.2752108058875e-05	-0.263250803	0.000610813	0.14565054	0.061152204	0.087083806	0.26457667	0.41375753	3.00835203753214e-08	0.437368288	3.81536079430006e-09	-0.401366874	8.35689114156985e-08	0.092606221	0.235352386	0.194833475	0.011888425	0.186785708	0.015968851	-0.157838205	0.042256471	0.078067029	0.317431673	0.038100261	0.626006613	0.410857907	3.83516879593996e-08	-0.410857907	3.83516879593996e-08
BRCA1	turquoise	-0.139951962	0.072115066	0.065319178	0.403091413	0.129308911	0.096830344	-0.515657469	1.16505846309253e-12	-0.182254837	0.018765124	-0.499873823	7.05469438314191e-12	-0.775370211	1.46097581597855e-34	0.794299808	2.4945388645907e-37	0.064412154	0.409667881	0.128134936	0.099924977	-0.023945075	0.759434542	0.423526666	1.30498084820893e-08	0.158611734	0.041244221	0.233035553	0.00251545	-0.64141154	1.28169200596392e-20	0.64141154	1.28169200596392e-20
BRCA2	turquoise	-0.010485442	0.893340637	0.332847879	1.17792605339864e-05	0.3185318	2.8838142349345e-05	-0.270473562	0.000424445	-0.236666961	0.002141065	-0.60519531	5.81004873092589e-18	-0.632906179	5.79730717159621e-20	0.695298274	2.65985130591973e-25	-0.042733512	0.584603942	-0.118519793	0.12829809	-0.118832043	0.127288288	0.277528874	0.000294527	0.018929591	0.80872632	0.14134005	0.069307748	-0.453908893	8.14919928321883e-10	0.453908893	8.14919928321883e-10
BRCC3	blue	-0.084407419	0.279596282	-0.157374698	0.042872941	0.339632646	7.58444994220804e-06	0.46872657	1.90253456504482e-10	-0.202823797	0.008773583	-0.123390464	0.113234556	0.311316627	4.45252520963256e-05	-0.143445742	0.065219488	-0.099536032	0.201986425	-0.32157337	2.39323363387906e-05	-0.197344823	0.010818392	-0.200646233	0.009541252	-0.168848362	0.02965568	0.031733785	0.684835204	0.27308859	0.000371105	-0.27308859	0.000371105
BRD1	brown	-0.444042421	2.0669480798353e-09	-0.28414687	0.000207191	-0.013574453	0.862194748	0.081837187	0.294550925	-0.14152	0.068950413	0.134770469	0.083419281	0.19538715	0.011644839	-0.080177436	0.304485269	-0.079219398	0.310318722	0.121661231	0.118416009	-0.02251312	0.773418729	-0.065815415	0.399520074	0.009742342	0.900859412	-0.044424359	0.569815316	0.141682407	0.068629202	-0.141682407	0.068629202
BRD2	turquoise	-0.109566808	0.159950837	0.111754207	0.151724557	-0.124871468	0.108939106	-0.325657857	1.85719450066428e-05	0.10194477	0.191229955	-0.084678645	0.27804856	-0.305700627	6.19583553354595e-05	0.286444468	0.000182999	0.075114742	0.336133769	0.193237863	0.01261562	0.144357903	0.063510751	0.207816097	0.00721644	0.117475156	0.13172129	0.058436511	0.454549445	-0.231880104	0.00264646	0.231880104	0.00264646
BRD3	red	-0.294071358	0.000120259	-0.110792123	0.155302512	-0.577493679	3.79224028788984e-16	-0.56069244	3.96873362005408e-15	0.030934752	0.692363676	0.359136064	2.01737027153044e-06	-0.101971387	0.191113476	0.141020003	0.069947004	0.324242994	2.02854705967741e-05	0.573101602	7.09733342331349e-16	0.099946456	0.200123389	0.184788157	0.017153468	0.215614878	0.005272351	0.086414196	0.268281718	-0.275117757	0.00033407	0.275117757	0.00033407
[truncated: 8,537 more rows]
