# Supplementary material for: Integrative Multi-Omics and Pan-Cancer Analyses Identify CCL20 as a Prognostic Biomarker with Therapeutic Relevance in Esophageal Cancer
Source: Biomedicines. 2026 May 7;14(5):1062. doi: 10.3390/biomedicines14051062 (PMC13204176; doi:10.3390/biomedicines14051062)
Supplement: Supplementary file 1 [file biomedicines-14-01062-s001.zip › 03.10_CellDeath_phenotypes.csv]

Apoptosis	AATF	ABL1	ACAA2	ACKR3	ACVR1	ACVR1B	ADORA1	AEN	AGT	AGTR2	AIFM1	AKT1	ANXA6	APAF1	APPL1	AR	ARHGEF2	ARL6IP5	ARMC10	ARRB2	ASAH2	ATF3	ATF4	ATM	ATP2A1	ATP2A3	ATP5IF1	AVP	BAD	BAG3	BAG5	BAG6	BAK1	BAX	BBC3	BCAP31	BCL10	BCL2	BCL2A1	BCL2L1	BCL2L10	BCL2L11	BCL2L12	BCL2L14	BCL2L2	BCL3	BCLAF1	BDKRB2	BDNF
Pyroptosis	BAK1	BAX	CASP1	CASP3	CASP4	CASP5	CASP6	CASP8	CASP9	CHMP2A	CHMP2B	CHMP3	CHMP4A	CHMP4B	CHMP4C	CHMP6	CHMP7	CYCS	ELANE	GPX4	GSDMB	GSDMC	GSDMD	GSDME	GZMB	HMGB1	IL18	IL1A	IL1B	IRF1	IRF2	NLRC4	NLRP1	NLRP2	NLRP3	NLRP6	NLRP7	NOD1	PLCG1	PJVK	PRKACA	PYCARD	SCAF11	TINAP	TNF	TP53	TP63	AIM2	GSDMA
Ferroptosis	ABCC1	ACACA	ACO1	ACSF2	ACSL1	ACSL3	ACSL4	ACSL5	ACSL6	AIFM2	AKR1C1	AKR1C2	AKR1C3	ALOX12	ALOX15	ALOX5	ATG5	ATG7	ATP5MC3	BACH1	CARS	CBS	CD44	CHAC1	CISD1	CP	CRYAB	CS	CYBB	DPP4	EMC2	FADS2	FANCD2	FDFT1	FTH1	FTL	FTMT	G6PD	GCLC	GCLM	GLS2	GOT1	GPX4	GSS	HMGCR	HMOX1	HSBP1	HSPB1	IREB2
Autophagy	ABL1	ABL2	ACER2	ADRA1A	ADRB2	AKT1	AMBRA1	ATF6	ATG101	ATG13	ATG14	ATG2A	ATG2B	ATG5	ATG7	ATM	ATP13A2	ATP6V0A1	ATP6V0A2	ATP6V0B	ATP6V0C	ATP6V0D1	ATP6V0D2	ATP6V0E1	ATP6V0E2	ATP6V1A	ATP6V1B1	ATP6V1B2	ATP6V1C1	ATP6V1C2	ATP6V1D	ATP6V1E1	ATP6V1E2	ATP6V1G1	ATP6V1G2	ATP6V1H	AUP1	BAD	BAG3	BCL2	BCL2L11	BECN1	BMF	BNIP3	BNIP3L	BOK	C9orf72	CALCOCO2	CAMKK2
Necroptosis	GLUD1	GLUD2	ALOX15	FTH1	PYG	CAPN1	CASP1	GLNA	BAX	BCL2	FADD	RIPK1	TNF	TNFRSF1A	TRADD	TRAF2	PPIA	CAPN2	HSP90A	IL1A	TNFSF6	TNFRSF6	CASP8	JNK	JAK2	CAMK2	IL1B	IFNG	STAT3	IRF9	TNFSF10	TNFRSF10A	TNFRSF10B	CFLAR	XIAP	BID	AIFM1	TRPM7	IFNAR1	IFNAR2	IFNGR1	IFNGR2	TLR3	TIRP	IFNA	IFNB	TRIF	VDAC1	SLC25A4S
Cuproptosis	FDX1	LIAS	LIPT1	DLD	DLAT	PDHA1	PDHB	MTF1	GLS	CDKN2A	GCSH	ATP7A	ATP7B	SLC31A1
Entotic cell death	AMPK	ATG5	ATG7	BECN1	CDC42	CDH1	CTNNA1	CYBB	MYH14	PI3KC3	RHOA	RNF146	ROCK	RUBCN	UVRAG
Netotic cell death	ELANE	MMP1	MPO	CAMP	PADI4	EIPA	NCX1	MIA
Lysosome-dependent cell death	ABCA2	ABCB9	ACP2	ACP5	ADGRE2	AGA	AP1B1	AP1G1	AP1M1	AP1M2	AP1S1	AP1S2	AP1S3	AP3B1	AP3B2	AP3D1	AP3M1	AP3M2	AP3S1	AP3S2	AP4B1	AP4E1	AP4M1	AP4S1	ARF1	ARL8B	ARSA	ARSB	ARSG	ASAH1	ATP10B	ATP13A2	ATP6AP1	ATP6V0A1	ATP6V0A2	ATP6V0A4	ATP6V0B	ATP6V0C	ATP6V0D1	ATP6V0D2	ATP6V1H	BLK	BLOC1S1	BLOC1S2	BORCS5	BORCS6	BTK	C12orf4	CBL
Alkaliptosis	IKBKB	NFKB1	CA9	CHUK	IKBKG	NFKB1A	RELA
[truncated: 531 more columns]
