# Supplementary material for: Integrative Multi-Omics and Pan-Cancer Analyses Identify CCL20 as a Prognostic Biomarker with Therapeutic Relevance in Esophageal Cancer
Source: Biomedicines. 2026 May 7;14(5):1062. doi: 10.3390/biomedicines14051062 (PMC13204176; doi:10.3390/biomedicines14051062)
Supplement: Supplementary file 1 [file biomedicines-14-01062-s001.zip › 04_CancerSEA_ phenotypes.csv]

Angiogenesis	ACVRL1	JAG1	ANGPT1	ANGPT2	CD34	CDC42	MAPK14	TYMP	EDN1	EFNB2	EGR3	EPHB4	PTK2B	FGF2	FGFR1	VEGFD	FOXC2	FLT1	FLT4	FN1	GPLD1	NR4A1	ID1	ITGA5	ITGAV	ITGB1	KDR	LOXL2	MMP14	NOTCH1	PDGFA	PDGFRB	PGF	PIK3CA	PTGS2	PTK2	ROBO1	SHC1	SRF	TAL1	TDGF1	TEK	VAV2	VEGFA	VEGFC	FGF18	NRP1	SEMA5A	RAMP2
Apoptosis	APAF1	ATF4	ATM	BAK1	BID	BOK	BRCA2	CASP2	CASP4	CASP9	DAPK3	DDIT3	E2F2	EP300	GSN	IFI16	INHBA	KRT8	LGALS9	NFATC4	P2RX7	PMAIP1	POLB	PPP2R1B	PPP2R5C	SORT1	SKIL	STK3	STK4	TIMP3	TNFRSF1A	TNFRSF1B	TP53BP2	DYRK2	CRADD	BCL10	AIFM1	BCL2L11	DNM1L	BCAP31	SIVA1	MLLT11	RIPK3	SNW1	PPP1R13B	PHLDA3	NUPR1	BBC3	CIDEB
Cell Cycle	ANLN	ANP32E	ATAD2	AURKA	BRIP1	CASP8AP2	CBX5	CCNA2	CCNB2	CCND1	CCNE1	CCNE2	CDC25C	CDC45	CDC6	CDCA2	CDCA3	CDCA8	CENPA	CENPE	CHAF1B	CKAP2L	CKAP5	CKS1B	CKS2	CLSPN	DHFR	DLGAP5	DSCC1	DTL	ECT2	EXO1	FEN1	GAS2L3	GINS2	GTSE1	HELLS	HJURP	HMMR	KIF11	KIF23	KIF2C	LBR	MCM4	MCM5	MCM6	MKI67	NASP	NCAPD2
Differentiation	ABL1	ACVR1	ADA	AGT	AKT1	ANXA1	ATOH1	ATP2B2	ATP7A	AXL	BCL2	BCL3	PRDM1	BMP2	BMP6	BRAF	CASP8	CAV3	RUNX2	RUNX1	CCNB1	CD86	CDK1	CDC42	CDH2	CEBPA	CEBPB	CREB1	MAPK14	CSF1	CSF1R	CSF2	DRD1	EDN3	EDNRB	EPHA2	EMX1	EP300	ERBB4	ERCC2	FGF8	FGFR1	FGFR2	FOXC2	FLT3LG	MTOR	GATA1	GATA4	GATA6
DNA damage	BRCA1	MRE11	FOXN3	HIPK2	SP100	PSME4	RPS6KA6	TP63	GTSE1	PPP2R5C	TP73	CNOT4	DNAJA1	BAX	UIMC1	AURKA	CNOT3	PCBP4	TFAP4	E2F1	RGCC	RBL2	NBN	GML	BABAM1	CASP2	CDK5RAP3	CCND1	FOXM1	CDKN1B	CNOT2	ING4	CNOT6	TFDP2	NEK11	PSMD14	ARID3A	MAD2L2	GADD45A	SYF2	RPA2	PLAGL1	RBBP6	CDK2	CDKN1A	SOX4	CNOT1	PRMT1	BCL2L2
EMT	BGN	CDH11	CDH2	COL1A2	COL3A1	COL5A2	CTGF	DDR2	ECM1	FAP	FBLN5	FBN1	FOXC2	FSTL1	GSC	HAS2	IGFBP4	MMP1	MMP2	MYL9	NR2F1	PCOLCE	POSTN	PRRX1	PTX3	RGS4	SNAI1	SPOCK1	TAGLN	TUBA1A	TWIST1	VIM	WNT5A	ACTA2	BRCA1	SERPINH1	CENPA	COL1A1	COL4A1	COL6A2	VCAN	CTSB	DAB2	DCK	FBLN2	FN1	GAS1	HIF1A	HMMR
DNA repair	RAD52	POLR2J	LIG3	REV3L	BRCA1	ERCC1	MNAT1	MRE11	RFC1	TDP1	RRM2B	ERCC8	RFC2	POLD1	NTHL1	TP53BP1	POLB	XRCC1	XAB2	POLD3	XRCC5	RIF1	PALB2	SIRT1	POLR2E	POLR2F	POLE2	APEX1	POLI	POLA1	POLR2C	MPG	NBN	ERCC2	POLR2I	LIG1	RPA3	POLD2	RAD51C	GTF2H1	RAD51AP1	GTF2H3	RFC5	FANCE	RAD50	OGG1	FANCL	MAD2L2	RPA2
Hypoxia	PLIN2	ADM	ADORA2B	AK4	ALDOC	ANG	ATF3	BNIP3	BNIP3L	CA9	CA12	CAV1	CCNG2	KLF6	DUSP1	EFNA1	ENO2	F3	FOS	NR3C1	GYS1	HIF1A	HK1	HK2	HMOX1	IGFBP3	IL6	JUN	LDHA	LOX	MIF	MXI1	NFIL3	P4HA1	SERPINE1	PAM	PDGFB	PDK1	PFKFB3	PFKFB4	PFKP	PGF	PGK1	PGM1	PLAUR	PLOD2	PPP1R3C	RNASE4	SAT1
Inflammation	BMP2	CD6	CEBPB	CCR7	CSF1	F3	F12	FCER1G	B4GALT1	FFAR2	CXCL1	CXCL2	CXCL3	ICAM1	IL1A	IL1B	IL6	CXCL8	IL12B	TNFRSF9	IL18	CXCL10	IRAK2	KLKB1	NFKB1	NFKB2	OLR1	OSM	SERPINE1	MAP2K3	PTGS2	PTX3	REL	RELA	RELB	S100A8	CCL2	CCL3	CCL4	CCL5	CCL7	CCL8	CCL18	CCL20	CCL23	CXCL6	CXCL11	THBS1	TLR2
Invasion	AEBP1	AKR1B1	AMD1	SLC25A5	ATP5PB	BAG1	BGN	C1QB	CALD1	CAPG	CCNE1	CDH11	CKS1B	CKS2	COL1A1	COL1A2	COL3A1	COL5A1	COL5A2	COL6A2	COL6A3	COL10A1	COL11A1	COMP	CSE1L	VCAN	CTSK	DAB2	DDX5	EDNRA	FAP	FBN1	FN1	GNAS	H2AFZ	HMGB2	HNRNPU	HSD17B4	CYR61	INHBA	LAMB1	LAMC1	LGALS1	LOX	LOXL2	LUM	MMP2	MMP11	HNRNPM
Metastasis	ACKR3	AFP	AGR2	AKT1	ALDH1A1	ANGPTL4	ANXA1	ANXA2	AQP5	ATF3	AURKA	AXL	B2M	BMI1	BMP2	BRAF	BSG	CA9	CCDC88A	CCND1	CCR7	CD24	CD274	CD44	CDCP1	CDH17	CDH2	CEACAM1	CEACAM5	CLIC1	CRP	CTGF	CTNND1	CTSB	CTSK	CTSL	CTTN	CXCL12	CXCL2	CXCL8	CXCR2	CYR61	DDR2	EGF	EGFR	EGR1	EPAS1	EPCAM	ERBB2
Proliferation	ADK	BAX	CCND1	BMPR1A	BUB1B	CCNA2	CCNB1	CD40	CDK1	CDC20	CYBA	HMGB2	IGFBP2	MKI67	PRKD1	TEK	TK1	TOP2A	DLGAP5	MELK	GINS1	KIF14	RACGAP1	ASPM	CD24	CX3CL1	IGF1	CD74	TP63	FGFR1	DCT	PTPRC	LHX5	ESR1	ABL1	XBP1	PDGFB	HIF1A	CD40LG	FGF9	FZD3	RIPK2	NUMBL	EBI3	WNT2	IL2	IL23A	VEGFA	SEMA5A
Quiescence	ALOX5	ANXA5	AREG	CREM	CRHBP	EMP1	EVI2A	GBP2	CXCL1	CXCL2	CXCL3	GUCY1A1	H1F0	HBB	HLX	IL1B	CXCL8	INHBA	CXCL10	JUN	TM4SF1	MLLT3	NR4A2	SERPINB2	PCDH9	PMCH	PTGS2	PTPRC	RGS1	RHAG	TSPAN31	CCL8	CCL19	CCL20	CXCL6	CXCL11	CXCL5	TRA2B	SPTBN1	SVIL	TCF7L2	TFPI	TGFB1I1	TPBG	TNFSF4	FXR1	NRIP1	HIST1H2AC	HIST2H2BE
Stemness	AFMID	AFP	ANPEP	APC	AQP1	ASCL1	ASCL2	AXIN2	AZGP1	BAZ2B	BMI1	BOC	C6orf62	CA2	CAMK2N1	CCL5	CCND2	CD200	CD24	CD33	CD38	CD44	CDCA7	CDK6	CEBPA	CFTR	CHD7	CORO1C	CXCL2	DBX1	DBX2	DNMT3A	DPP4	EBF1	EEF1A1	EGFR	EIF4B	EMX1	EMX2	ENG	EPHB2	ETS2	ETV1	EVI2A	EZH2	FABP7	FAM84A	FBLIM1	FBXO27
[truncated: 152 more columns]
